# Supplementary material for: Rapid complete reconfiguration induced actual active species for industrial hydrogen evolution reaction
Source: Nat Commun. 2022 Oct 2;13:5785. doi: 10.1038/s41467-022-33590-5 (PMC9527236; doi:10.1038/s41467-022-33590-5)
Supplement: Supplementary file 3 — Source Data [file 41467_2022_33590_MOESM3_ESM.xlsx]

## Sheet: Figure 2
Figure 2a	1st weep		Figure 2a	2nd weep		Figure 2a	3rd weep		Figure 2a	4th weep		Figure 2a	5th weep		Figure 2a	6th weep		Figure 2b			Figure 2d	initial	-0.025 V	-0.075 V	-0.175 V	-0.275 V	-0.375 V	-0.475 V		Figure 2e	CoC2O4										Figure 2e	CoC2O4@MXene
0.00335	7.49935		0.0034	3.65441		-0.00023	1.58943		-0.0025	0.61886		-0.000591126	-0.000587		-0.00022	-0.12365		1st weep	74		208.195	15.165	29.1069	70.6744	20.3914	11.2512	1.70006e-07	4.25292e-14		807.47	12012.6	12034.5	12010.6	12010.6	12010.6	12010.6	12010.6	12010.6	12034.5		807.9	11064.2	11084.5	11064.2	11064.2	11064.2	11064.2	11064.2	11064.2
0.00266	4.80659		0.00206	2.52673		-0.00393	1.26165		-0.00591	0.58363		-0.00375	-0.02587		-0.00697	-0.35789		2nd weep	49		210.01	35.8454	37.0602	38.7756	33.0425	20.8433	38.9979	38.5134		807.37	11941.9	12034.1	12008.6	12008.6	12008.6	12008.6	12008.6	12008.6	12034.1		807.8	11069.7	11085.9	11064.2	11064.2	11064.2	11064.2	11064.2	11064.2
0.00231	3.2725		0.000531511	1.72545		-0.00315	1.06756		-0.00555	0.48095		-0.00464	-0.05897		-0.00825	-0.58795		3rd weep	35		211.822	27.5056	51.9084	96.9063	2.01228e-06	31.656	45.9255	53.4826		807.27	12099.6	12034.1	12006.8	12006.8	12006.8	12006.8	12006.8	12006.8	12034.1		807.7	11226.5	11087.2	11064.2	11064.2	11064.2	11064.2	11064.2	11064.2
-9.98636e-05	2.29619		-0.00058994	1.0911		-0.00318	0.82124		-0.00667	0.24714		-0.00695	-0.08547		-0.00987	-0.70359		4th weep	31		213.634	40.5316	36.5316	43.942	5.84601	25.9401	49.9643	45.0892		807.17	12318.4	12033.7	12004.5	12004.5	12004.5	12004.5	12004.5	12004.5	12033.7		807.6	11377.1	11088	11063.5	11063.5	11063.5	11063.5	11063.5	11063.5
-0.00209	1.60099		-0.00299	0.5523		-0.00413	0.61233		-0.0073	0.16442		-0.00798	-0.10258		-0.01178	-0.82579		5th weep	28		215.448	0.000119572	45.351	106.747	15.7399	21.7339	22.2926	39.0319		807.07	12080.8	12032.5	12001.4	12001.4	12001.4	12001.4	12001.4	12001.4	12032.5		807.5	11285.7	11088.2	11062.1	11062.1	11062.1	11062.1	11062.1	11062.1
-0.00517	1.05263		-0.00469	0.07459		-0.00495	0.33777		-0.00863	0.01743		-0.00926	-0.19872		-0.01246	-1.02689		6th weep	28		217.26	22.6425	35.4863	8.99662e-07	31.3876	1.17433	16.5964	23.3861		806.97	11878.6	12032.4	11999	11999	11999	11999	11999	11999	12032.4		807.4	11348.6	11088.9	11061.2	11061.2	11061.2	11061.2	11061.2	11061.2
-0.00672	0.60079		-0.00616	-0.36405		-0.00591	0.34133		-0.00984	-0.00254		-0.0108	-0.21356		-0.01393	-1.35697					219.071	24.1279	45.618	37.0574	26.4088	2.61012e-07	16.6744	24.5605		806.87	11922.1	12033	11997.5	11997.5	11997.5	11997.5	11997.5	11997.5	12033		807.3	11170.6	11089.4	11060	11060	11060	11060	11060	11060
-0.00863	0.19392		-0.00839	-0.77855		-0.0075	0.15328		-0.01129	-0.01687		-0.01279	-0.31584		-0.01567	-1.85369					220.882	35.0532	70.807	61.9838	33.0517	64.9585	5.41433	37.3328		806.77	12087.2	12033.7	11995.8	11995.8	11995.8	11995.8	11995.8	11995.8	12033.7		807.2	11013.8	11090.8	11059.5	11059.5	11059.5	11059.5	11059.5	11059.5
-0.01089	-0.18685		-0.00964	-1.17386		-0.00856	0.2645		-0.0124	-0.02257		-0.01413	-0.42058		-0.01646	-2.12587					222.694	32.3302	32.0928	52.4731	17.0935	35.8066	25.1928	53.9301		806.67	12186.7	12034	11993.4	11993.4	11993.4	11993.4	11993.4	11993.4	12034		807.1	11008.3	11092.9	11059.7	11059.7	11059.7	11059.7	11059.7	11059.7
-0.01348	-0.53304		-0.0114	-1.55923		-0.00985	-0.31945		-0.01371	-0.03587		-0.01548	-0.51058		-0.01817	-2.65789					224.504	38.8484	59.9364	29.616	38.7836	57.124	36.6888	57.1508		806.57	12134	12034	11990.7	11990.7	11990.7	11990.7	11990.7	11990.7	12034		807	11276.2	11095.2	11059.9	11059.9	11059.9	11059.9	11059.9	11059.9
-0.01577	-0.86884		-0.01315	-1.93855		-0.01134	-0.85656		-0.01503	-0.04653		-0.01748	-1.00254		-0.01954	-3.12585					226.314	32.4666	66.8683	44.4953	17.2791	39.5169	10.9689	54.6715		806.47	11719.8	12034.3	11988.2	11988.2	11988.2	11988.2	11988.2	11988.2	12034.3		806.9	11404.1	11096.4	11059	11059	11059	11059	11059	11059
-0.01839	-1.1927		-0.01466	-2.309		-0.01246	-1.36273		-0.01674	-0.95553		-0.01884	-1.74803		-0.02015	-3.91832					228.123	29.4599	51.998	34.3187	42.959	52.114	17.1613	61.1303		806.37	11797.8	12036.4	11987.2	11987.2	11987.2	11987.2	11987.2	11987.2	12036.4		806.8	11050.8	11097.2	11057.5	11057.5	11057.5	11057.5	11057.5	11057.5
-0.02069	-1.51342		-0.01691	-2.67839		-0.01397	-1.85042		-0.01751	-1.83351		-0.02041	-2.60782		-0.02182	-4.39135					229.934	4.4771	49.8565	44.4847	29.3666	32.2478	28.3091	49.5409		806.27	12131.1	12038.3	11985.9	11985.9	11985.9	11985.9	11985.9	11985.9	12038.3		806.7	11049.7	11099.7	11057.5	11057.5	11057.5	11057.5	11057.5	11057.5
-0.02299	-1.83414		-0.01843	-3.0467		-0.01492	-2.32738		-0.01923	-2.68896		-0.02222	-4.34855		-0.02361	-6.6288					231.743	40.1016	22.494	27.528	39.5748	47.2416	42.8445	42.9948		806.17	12014.2	12039.2	11983.4	11983.4	11983.4	11983.4	11983.4	11983.4	12039.2		806.6	11177.9	11102.3	11057.6	11057.6	11057.6	11057.6	11057.6	11057.6
-0.02529	-2.1492		-0.01995	-3.41609		-0.01643	-2.79144		-0.02019	-3.53283		-0.02335	-6.07503		-0.02663	-8.5142					233.551	28.3284	55.0906	71.0124	52.3203	34.1512	48.8537	65.2783		806.07	11754.7	12040.7	11981.2	11981.2	11981.2	11981.2	11981.2	11981.2	12040.7		806.5	11267.9	11104.5	11057	11057	11057	11057	11057	11057
-0.02728	-2.46143		-0.0217	-3.79648		-0.01776	-3.24991		-0.02153	-4.37512		-0.02492	-7.84277		-0.02796	-11.1044					235.359	19.1924	53.0268	66.7306	56.3386	39.5421	35.9319	44.7847		805.97	11735.2	12043.5	11980.1	11980.1	11980.1	11980.1	11980.1	11980.1	12043.5		806.4	11132.3	11106.4	11056.1	11056.1	11056.1	11056.1	11056.1	11056.1
-0.02959	-2.77334		-0.02395	-4.17297		-0.01909	-3.70709		-0.02307	-5.21198		-0.02649	-9.58986		-0.02865	-14.302					237.167	33.8406	19.4228	68.8479	36.8969	38.5408	27.6558	76.6176		805.87	11947	12046.5	11979	11979	11979	11979	11979	11979	12046.5		806.3	11346.7	11109.1	11055.8	11055.8	11055.8	11055.8	11055.8	11055.8
-0.03158	-3.08589		-0.02521	-4.54945		-0.02061	-4.16084		-0.02423	-6.0473		-0.0288	-11.3687		-0.02937	-15.2636					238.976	41.559	39.4488	72.1558	32.2094	48.0611	32.4591	55.9999		805.77	12198.3	12048.9	11977.1	11977.1	11977.1	11977.1	11977.1	11977.1	12048.9		806.2	11367.1	11111.1	11054.6	11054.6	11054.6	11054.6	11054.6	11054.6
-0.03452	-3.40817		-0.02745	-4.93659		-0.02175	-4.61588		-0.02613	-6.90589		-0.03007	-13.1635		-0.03094	-17.8414					240.783	21.919	41.1752	84.3495	41.4508	47.6976	29.066	43.3893		805.67	12161.9	12050.7	11974.3	11974.3	11974.3	11974.3	11974.3	11974.3	12050.7		806.1	11061.1	11113.1	11053.2	11053.2	11053.2	11053.2	11053.2	11053.2
-0.0365	-3.72889		-0.0292	-5.32373		-0.02307	-5.08124		-0.02729	-7.75128		-0.03098	-14.9741		-0.03278	-20.9833					242.59	57.6314	38.9821	84.3073	51.173	60.6116	62.8077	32.9714		805.57	12237.2	12052.9	11971.6	11971.6	11971.6	11971.6	11971.6	11971.6	12052.9		806	10919.8	11116.6	11053.2	11053.2	11053.2	11053.2	11053.2	11053.2
-0.03944	-4.04961		-0.03119	-5.72153		-0.0244	-5.54959		-0.02825	-8.60442		-0.03343	-16.8324		-0.0336	-22.3822					244.396	23.5862	23.75	63.6884	51.3257	45.2229	35.0138	47.8846		805.47	12114.8	12055.1	11968.6	11968.6	11968.6	11968.6	11968.6	11968.6	12055.1		805.9	10794.3	11120.9	11053.8	11053.8	11053.8	11053.8	11053.8	11053.8
-0.04109	-4.37661		-0.03244	-6.12998		-0.02591	-6.01795		-0.02978	-9.4731		-0.03477	-18.7225		-0.03534	-25.6407					246.202	45.1066	14.1988	63.5239	49.7127	66.4146	36.9679	59.2833		805.37	12058.3	12058.1	11966.1	11966.1	11966.1	11966.1	11966.1	11966.1	12058.1		805.8	10951.6	11126	11054.9	11054.9	11054.9	11054.9	11054.9	11054.9
-0.04371	-4.70991		-0.03466	-6.54555		-0.02705	-6.4906		-0.0313	-10.3495		-0.03632	-20.6602		-0.03675	-28.2241					248.007	28.4575	55.0489	83.0027	46.3342	55.1566	57.6291	36.462		805.27	12020	12061.6	11963.7	11963.7	11963.7	11963.7	11963.7	11963.7	12061.6		805.7	11070.2	11130.6	11055.3	11055.3	11055.3	11055.3	11055.3	11055.3
-0.04566	-5.05263		-0.0364	-6.97176		-0.02856	-6.96756		-0.03282	-11.2492		-0.03765	-22.6296		-0.03737	-29.3658					249.814	38.3368	17.2404	63.1073	66.6659	58.2041	44.8434	57.7846		805.17	12001.9	12065.5	11961.5	11961.5	11961.5	11961.5	11961.5	11961.5	12065.5		805.6	11019.9	11134.9	11055.3	11055.3	11055.3	11055.3	11055.3	11055.3
-0.04826	-5.4048		-0.03787	-7.40507		-0.02988	-7.4574		-0.03378	-12.1644		-0.03941	-24.6785		-0.03904	-32.5984					251.619	30.1609	5.95368	87.969	59.9984	30.8477	35.7905	74.3766		805.07	12233.6	12069.9	11959.4	11959.4	11959.4	11959.4	11959.4	11959.4	12069.9		805.5	11136.2	11139.7	11055.4	11055.4	11055.4	11055.4	11055.4	11055.4
-0.05021	-5.76639		-0.03958	-7.8597		-0.03119	-7.96013		-0.03548	-13.1029		-0.04095	-26.7591		-0.0404	-35.2931					253.424	18.2036	5.9789	74.4041	74.6708	52.2161	49.8395	56.0592		804.97	12144	12073.8	11956.4	11956.4	11956.4	11956.4	11956.4	11956.4	12073.8		805.4	11130.6	11144.3	11055.1	11055.1	11055.1	11055.1	11055.1	11055.1
-0.05279	-6.13427		-0.04105	-8.32143		-0.03231	-8.47145		-0.03661	-14.0569		-0.04248	-28.8874		-0.04145	-37.4623					255.228	47.6421	19.4862	51.3019	81.4736	46.1593	44.9901	22.3808		804.87	11923.6	12078.4	11953.7	11953.7	11953.7	11953.7	11953.7	11953.7	12078.4		805.3	11230.1	11149.1	11054.8	11054.8	11054.8	11054.8	11054.8	11054.8
-0.0544	-6.51473		-0.043	-8.79026		-0.03343	-8.99997		-0.03792	-15.0496		-0.04378	-31.0792		-0.04277	-39.9906					257.031	45.0954	30.1058	47.0474	39.6432	33.3636	41.0584	78.5289		804.77	11890.8	12084.2	11951.8	11951.8	11951.8	11951.8	11951.8	11951.8	12084.2		805.2	11053.7	11153.8	11054	11054	11054	11054	11054	11054
-0.05728	-6.90148		-0.0447	-9.2733		-0.0351	-9.54138		-0.03905	-16.0579		-0.04508	-33.3346		-0.04438	-43.6072					258.835	31.3925	10.0477	36.5054	39.287	59.446	54.6918	71.9867		804.67	11992.6	12090.6	11950	11950	11950	11950	11950	11950	12090.6		805.1	11027.9	11159.5	11054	11054	11054	11054	11054	11054
-0.0592	-7.3008		-0.04639	-9.76703		-0.03622	-10.0957		-0.04035	-17.0972		-0.04704	-35.6377		-0.04507	-44.9453					260.638	25.5863	26.2322	52.47	28.7296	42.9088	24.8632	51.7911		804.57	12014.1	12097.1	11947.9	11947.9	11947.9	11947.9	11947.9	11947.9	12097.1		805	11267.5	11165.7	11054.1	11054.1	11054.1	11054.1	11054.1	11054.1
-0.06176	-7.70956		-0.04783	-10.2713		-0.03751	-10.6586		-0.04165	-18.1597		-0.04854	-38.0041		-0.04628	-47.6097					262.44	58.3922	9.13955	58.396	33.6474	23.1059	36.0626	53.802		804.47	12092.3	12104	11945.6	11945.6	11945.6	11945.6	11945.6	11945.6	12104		804.9	11260.7	11171.1	11053.2	11053.2	11053.2	11053.2	11053.2	11053.2
-0.06398	-8.12775		-0.04975	-10.7934		-0.03879	-11.2386		-0.04314	-19.2456		-0.05004	-40.4023		-0.0479	-51.1924					264.243	47.0249	12.5198	48.0973	41.0165	43.2263	46.3023	54.8279		804.37	12202.8	12111.2	11943.1	11943.1	11943.1	11943.1	11943.1	11943.1	12111.2		804.8	11132	11177	11052.3	11052.3	11052.3	11052.3	11052.3	11052.3
-0.06588	-8.55223		-0.05166	-11.3297		-0.04045	-11.8316		-0.04405	-20.3624		-0.05154	-42.8802		-0.04864	-52.5816					266.047	49.9725	-9.94865e-07	28.848	64.062	34.7987	37.3547	44.3673		804.27	12223.8	12118.5	11940.1	11940.1	11940.1	11940.1	11940.1	11940.1	12118.5		804.7	10971.4	11183.7	11052	11052	11052	11052	11052	11052
-0.06839	-8.99238		-0.05332	-11.8732		-0.04135	-12.446		-0.04571	-21.5025		-0.0528	-45.4054		-0.05024	-55.8438					267.848	48.3642	26.9595	84.6535	45.58	45.308	28.6272	46.106		804.17	11996	12126.2	11937.1	11937.1	11937.1	11937.1	11937.1	11937.1	12126.2		804.6	11029.6	11191.5	11052.3	11052.3	11052.3	11052.3	11052.3	11052.3
-0.07027	-9.44521		-0.05474	-12.4308		-0.04281	-13.0691		-0.04699	-22.6815		-0.05451	-47.9785		-0.05153	-58.4083					269.65	17.6949	15.1792	59.187	41.9357	42.6011	31.3532	69.5131		804.07	12075	12135.5	11934.9	11934.9	11934.9	11934.9	11934.9	11934.9	12135.5		804.5	10850.5	11199.4	11052.4	11052.4	11052.4	11052.4	11052.4	11052.4
-0.07277	-9.90741		-0.05614	-12.9991		-0.04389	-13.7093		-0.04846	-23.8836		-0.05598	-50.615		-0.05211	-59.4243					271.451	36.3988	9.11234	59.1631	-3.47392e-06	55.0635	52.6281	69.8183		803.97	12179.9	12145	11932.4	11932.4	11932.4	11932.4	11932.4	11932.4	12145		804.4	10990	11208.5	11053.3	11053.3	11053.3	11053.3	11053.3	11053.3
-0.07463	-10.3759		-0.05803	-13.5816		-0.04533	-14.3882		-0.04935	-25.1169		-0.05745	-53.3151		-0.0537	-63.4444					273.251	21.4418	14.4591	8.46669	37.1437	39.6618	42.6352	22.6945		803.87	12412.1	12154.9	11929.5	11929.5	11929.5	11929.5	11929.5	11929.5	12154.9		804.3	11186.9	11217.5	11053.5	11053.5	11053.5	11053.5	11053.5	11053.5
-0.0768	-10.8602		-0.05941	-14.1783		-0.04658	-15.0628		-0.05061	-26.3577		-0.05869	-56.0948		-0.05499	-66.1859					275.051	37.293	33.6694	28.3755	54.8914	46.4333	39.547	58.7419		803.77	12238.3	12164.6	11925.7	11925.7	11925.7	11925.7	11925.7	11925.7	12164.6		804.2	11325.9	11226.1	11053	11053	11053	11053	11053	11053
-0.07896	-11.3507		-0.06105	-14.7856		-0.04765	-15.7461		-0.05206	-27.6376		-0.06015	-58.8901		-0.05597	-68.3738					276.851	37.9434	15.5834	26.9638	34.3253	42.885	9.18068	25.0807		803.67	12164.7	12175.8	11922.5	11922.5	11922.5	11922.5	11922.5	11922.5	12175.8		804.1	11340	11234.6	11051.8	11051.8	11051.8	11051.8	11051.8	11051.8
-0.08144	-11.8506		-0.06266	-15.4178		-0.04889	-16.4507		-0.05312	-28.9561		-0.0616	-61.7489		-0.05728	-70.9782					278.651	29.9781	17.3413	55.6952	32.8554	27.9316	51.3456	54.6575		803.57	12035.4	12187.9	11919.6	11919.6	11919.6	11919.7	11919.6	11919.6	12187.9		804	11152.8	11243.5	11050.6	11050.6	11050.6	11050.6	11050.6	11050.6
-0.08326	-12.3663		-0.06427	-16.0536		-0.05032	-17.1683		-0.05437	-30.2901		-0.06304	-64.6874		-0.05881	-74.7135					280.45	49.8011	31.6232	50.0598	26.6909	50.6888	28.6407	66.0198		803.47	11974.3	12201.5	11917.2	11917.2	11917.2	11917.2	11917.2	11917.2	12201.4		803.9	11476.3	11253.8	11050.1	11050.1	11050.1	11050.1	11050.1	11050.1
-0.08571	-12.8913		-0.06588	-16.6965		-0.05136	-17.903		-0.05599	-31.6551		-0.06492	-67.6888		-0.05932	-75.9536					282.249	22.9804	8.21889	61.9653	44.8145	48.6014	35.3346	49.1666		803.37	12097.4	12216.1	11915	11915	11915	11915	11915	11915	12216		803.8	11323.1	11263.2	11048.3	11048.3	11048.3	11048.3	11048.3	11048.3
-0.08783	-13.429		-0.06748	-17.3464		-0.0526	-18.6464		-0.05685	-33.0511		-0.06612	-70.7703		-0.06066	-78.6465					284.047	51.3451	32.1987	52.7117	45.9617	47.3283	20.8222	43.2567		803.27	12349.1	12231.2	11912.4	11912.4	11912.4	11912.4	11912.4	11912.4	12231.1		803.7	11027.6	11273.9	11047.1	11047.1	11047.1	11047.1	11047.1	11047.1
-0.08932	-13.973		-0.0693	-18.0603		-0.05399	-19.4414		-0.05808	-34.486		-0.06777	-73.8358		-0.06215	-81.8616					285.845	19.0213	48.2727	33.4765	28.6129	39.3959	26.7321	39.9235		803.17	12383.8	12246.3	11908.8	11908.8	11908.8	11908.8	11908.8	11908.8	12246.3		803.6	11017.5	11286.5	11047.2	11047.2	11047.2	11047.2	11047.2	11047.2
-0.09143	-14.5232		-0.07064	-18.7423		-0.05503	-20.219		-0.0593	-35.9286		-0.06941	-76.9803		-0.06286	-84.0521					287.643	16.585	48.1507	15.2661	34.2468	34.9606	16.6654	43.3995		803.07	12621.5	12262.4	11905	11905	11905	11905	11905	11905	12262.4		803.5	11568	11299.7	11047.4	11047.4	11047.4	11047.4	11047.4	11047.4
-0.09385	-15.0829		-0.07222	-19.4384		-0.05587	-21.0098		-0.06052	-37.41		-0.07038	-80.2206		-0.06442	-86.9525					289.44	56.6971	57.3032	10.6639	13.6587	43.2542	35.4112	39.2204		802.97	12660	12278.7	11900.4	11900.4	11900.4	11900.4	11900.4	11900.4	12278.7		803.4	11571.9	11311.3	11045.1	11045.1	11045.1	11045.1	11045.1	11045.1
-0.0969	-15.6646		-0.07404	-20.1417		-0.05782	-21.8132		-0.06173	-38.9224		-0.07179	-83.4604		-0.06573	-89.9843					291.238	32.5268	26.0697	58.5629	54.8408	47.2329	55.7857	49.3307		802.87	12549.1	12296	11895.6	11895.6	11895.6	11895.6	11895.6	11895.6	12296		803.3	11527.9	11323.6	11042.9	11042.9	11042.9	11042.9	11042.9	11042.9
-0.09896	-16.2809		-0.07535	-20.877		-0.05847	-22.6253		-0.06293	-40.4969		-0.07341	-86.7798		-0.06634	-90.9548					293.034	36.3011	55.2006	26.5751	39.8609	48.4521	23.37	31.2364		802.77	12587.4	12315	11891.2	11891.2	11891.2	11891.2	11891.2	11891.2	12314.9		803.2	11434.1	11336.8	11040.8	11040.8	11040.8	11040.8	11040.8	11040.8
-0.10008	-16.8752		-0.07715	-21.6334		-0.06003	-23.4718		-0.06415	-42.0248		-0.07458	-90.1471		-0.06776	-94.3997					294.831	48.452	17.226	54.4961	31.316	17.1028	50.8565	31.4998		802.67	12622.6	12335	11886.6	11886.6	11886.6	11886.7	11886.6	11886.7	12335		803.1	11327.5	11351.2	11039.1	11039.1	11039.1	11039.1	11039.1	11039.1
-0.10182	-17.482		-0.07919	-22.3828		-0.06142	-24.3141		-0.06516	-43.6069		-0.07597	-93.5461		-0.06902	-97.0855					296.627	20.5636	26.3257	33.6775	34.2814	42.2679	6.69479	28.0517		802.57	12500.9	12356.3	11882	11882	11882	11882	11882	11882	12356.3		803	11396.2	11366.9	11037.9	11037.9	11037.9	11037.9	11037.9	11037.9
-0.10453	-18.1014		-0.08048	-23.1393		-0.06242	-25.1819		-0.06672	-45.2357		-0.07713	-96.9925		-0.07	-99.4171					298.422	27.423	54.48	18.5606	44.6374	42.5773	14.066	20.971		802.47	12551	12379.5	11877.7	11877.7	11877.7	11877.7	11877.7	11877.7	12379.4		802.9	11578.4	11383.1	11036.4	11036.4	11036.4	11036.4	11036.4	11036.4
-0.10625	-18.7334		-0.08129	-23.9031		-0.06342	-26.0542		-0.06773	-46.8721		-0.07851	-100.487		-0.07131	-102.413					300.218	48.038	38.8384	48.5054	53.3181	30.1532	28.2403	30.832		802.37	12562.3	12403.9	11873.2	11873.2	11873.2	11873.2	11873.2	11873.2	12403.9		802.8	11562.1	11399.5	11034	11034	11034	11034	11034	11034
-0.10892	-19.378		-0.08308	-24.6737		-0.06478	-26.9566		-0.06889	-48.625		-0.07989	-104.061		-0.07282	-105.878					302.013	39.2809	35.9013	40.5236	32.5039	38.3356	40.0966	20.4118		802.27	12700.2	12429.9	11868.7	11868.7	11868.7	11868.7	11868.7	11868.7	12429.8		802.7	11682.1	11416.9	11031.8	11031.8	11031.8	11031.8	11031.8	11031.8
-0.11032	-20.0163		-0.08461	-25.441		-0.06596	-27.859		-0.07007	-50.3237		-0.08148	-107.618		-0.07335	-107.29					303.807	51.4227	44.849	38.0805	49.4993	35.8166	39.5592	30.6124		802.17	12656.7	12457	11863.6	11863.6	11863.6	11863.7	11863.6	11863.7	12457		802.6	11788.3	11434.8	11029	11029	11029	11029	11029	11029
-0.11268	-20.6609		-0.08638	-26.2366		-0.06713	-28.7742		-0.07143	-52.0455		-0.08262	-111.255		-0.07463	-110.566					305.602	59.6752	45.4908	42.7112	47.1461	40.3002	25.5501	46.9111		802.07	12575.3	12486	11858.7	11858.7	11858.7	11858.8	11858.7	11858.8	12485.9		802.5	11746.7	11453.2	11025.8	11025.8	11025.8	11025.8	11025.8	11025.8
-0.11438	-21.3275		-0.08766	-27.0357		-0.06792	-29.7109		-0.0726	-53.7595		-0.08421	-114.924		-0.07621	-113.934					307.395	33.4867	41.607	33.1708	63.0792	35.7795	33.2403	39.7787		801.97	12671.2	12517.1	11854.1	11854.1	11854.1	11854.1	11854.1	11854.2	12517		802.4	11597.7	11472.9	11022.7	11022.7	11022.7	11022.7	11022.7	11022.7
-0.11671	-21.9972		-0.08918	-27.842		-0.06945	-30.6562		-0.0734	-55.489		-0.08555	-118.768		-0.07691	-116.141					309.189	51.1782	37.0881	39.8883	45.7166	36.4919	35.0654	16.6168		801.87	12775.8	12549.8	11849.1	11849.1	11849.1	11849.1	11849.1	11849.2	12549.6		802.3	11543	11494.4	11020.2	11020.2	11020.2	11020.2	11020.2	11020.2
-0.1181	-22.6701		-0.09067	-28.6873		-0.07042	-31.6144		-0.07475	-57.2573		-0.08667	-122.532		-0.07841	-119.89					310.982	55.5516	31.9232	50.129	50.6915	36.5209	26.7899	38.233		801.77	12925.5	12584	11843.7	11843.7	11843.7	11843.7	11843.7	11843.8	12583.8		802.2	11619	11517.2	11018	11018	11018	11018	11018	11018
-0.12074	-23.3556		-0.09267	-29.5147		-0.07175	-32.5811		-0.0761	-59.08		-0.08822	-126.518		-0.07963	-122.766					312.775	38.3101	58.7929	29.1553	42.4209	19.9136	25.8338	27.8654		801.67	12875.9	12619.7	11837.7	11837.7	11837.7	11837.8	11837.8	11837.9	12619.5		802.1	11811	11541	11015.4	11015.4	11015.4	11015.4	11015.4	11015.4
-0.1224	-24.0567		-0.09392	-30.3637		-0.07291	-33.5566		-0.07706	-60.8873		-0.08953	-130.712		-0.08026	-125.634					314.568	48.4496	36.5272	46.554	45.9834	24.5594	35.8577	45.5875		801.57	12941.2	12657.7	11831.9	11831.9	11831.9	11832	11831.9	11832.1	12657.5		802	11874.7	11565.2	11012	11012	11012	11012	11012	11012
-0.125	-24.7956		-0.09567	-31.2055		-0.07404	-34.6007		-0.0784	-62.7408		-0.09083	-134.841		-0.08183	-128.786					316.36	37.3712	12.9256	54.6269	41.0478	61.7665	26.2417	41.9105		801.47	13100.4	12697.7	11825.9	11825.9	11825.9	11825.9	11825.9	11826	12697.5		801.9	11979.9	11590.5	11008.3	11008.3	11008.3	11008.3	11008.3	11008.3
-0.12666	-25.5093		-0.0969	-32.0686		-0.07498	-35.6276		-0.07934	-64.6255		-0.09216	-138.796		-0.08311	-132					318.15	28.1761	32.1084	40.5322	16.4769	31.4128	58.6116	24.5271		801.37	13108.4	12739.4	11819.2	11819.2	11819.2	11819.2	11819.2	11819.4	12739.2		801.8	11598.1	11616.6	11004.1	11004.1	11004.1	11004.2	11004.1	11004.2
-0.12832	-26.2357		-0.09814	-32.9387		-0.07629	-36.6718		-0.08067	-66.5413		-0.09348	-142.798		-0.08408	-133.422					319.941	49.0241	17.6059	42.6645	31.2321	30.9554	22.43	33.599		801.27	13409.6	12783.5	11812.5	11812.5	11812.5	11812.5	11812.5	11812.7	12783.1		801.7	11614.5	11645.8	11001.6	11001.6	11001.6	11001.6	11001.6	11001.6
-0.13086	-27.0406		-0.09954	-33.9545		-0.07742	-37.7201		-0.0818	-68.488		-0.09502	-146.864		-0.08522	-136.131					321.732	60.3723	24.8773	26.5675	44.0476	31.1305	37.4039	40.7591		801.17	13432.4	12828.8	11804.6	11804.6	11804.6	11804.7	11804.6	11804.9	12828.5		801.6	11839.7	11676.4	10999	10999	10999	10999	10999	10999
-0.1325	-27.7921		-0.10174	-34.878		-0.07835	-38.7815		-0.08293	-70.4114		-0.09589	-150.946		-0.08677	-140.751					323.523	65.4878	31.2728	45.1999	57.3278	26.6575	25.4487	32.184		801.07	13176.5	12876.5	11796.6	11796.6	11796.6	11796.7	11796.7	11797	12876.1		801.5	12006.3	11707.4	10995.4	10995.4	10995.4	10995.4	10995.4	10995.4
-0.1341	-28.5688		-0.10244	-35.8086		-0.07984	-39.8428		-0.08383	-72.5831		-0.0971	-156.029		-0.08734	-142.475					325.314	46.2895	24.1627	40.2002	29.8512	33.7381	29.3293	20.6755		800.97	13317.2	12927.7	11789.6	11789.6	11789.6	11789.6	11789.6	11790	12927.2		801.4	12068	11739.2	10991.1	10991.1	10991.1	10991.1	10991.1	10991.1
-0.13637	-29.3171		-0.10388	-36.7711		-0.08054	-41.0503		-0.08552	-74.5533		-0.09883	-160.317		-0.08861	-144.317					327.104	49.0496	15.1973	19.3035	9.63239	30.956	40.4673	49.9123		800.87	13376.1	12980.9	11782	11782	11782	11782.1	11782	11782.5	12980.3		801.3	11996.5	11772.3	10986.5	10986.5	10986.5	10986.5	10986.5	10986.5
-0.13797	-30.1		-0.10532	-37.7159		-0.08203	-42.1201		-0.08644	-76.5696		-0.09991	-164.51		-0.09022	-149.01					328.893	24.1851	23.4352	15.1425	12.1468	22.6814	22.1389	42.8694		800.77	13336	13036.4	11774.1	11774.1	11774.1	11774.2	11774.2	11774.7	13035.7		801.2	11806.3	11807.2	10982.1	10982.1	10982.1	10982.2	10982.2	10982.2
-0.13992	-30.8641		-0.10749	-38.6748		-0.08313	-43.2418		-0.08756	-78.5939		-0.10121	-168.783		-0.09075	-150.604					330.683	31.6899	29.7273	41.4659	51.9624	26.1333	22.3904	40.7474		800.67	13175.5	13094.6	11766.4	11766.4	11766.4	11766.5	11766.5	11767.1	13093.7		801.1	12065.6	11844.4	10978.6	10978.6	10978.6	10978.7	10978.6	10978.7
-0.14217	-31.6281		-0.10869	-39.616		-0.08405	-44.3546		-0.08849	-80.6182		-0.10228	-173.071		-0.09204	-153.876					332.47	25.4993	39.884	30.911	33.5379	32.8527	8.00647	12.9118		800.57	13083.7	13155.8	11759.2	11759.2	11759.2	11759.4	11759.3	11760	13154.8		801	12293.9	11882	10974	10974	10974	10974	10974	10974
-0.14375	-32.4457		-0.10988	-40.5821		-0.08477	-45.4889		-0.08959	-82.6814		-0.10395	-177.915		-0.09334	-156.843					334.259	32.152	32.4943	39.941	39.8191	24.18	28.5339	26.8206		800.47	13221.1	13219.7	11752.4	11752.4	11752.4	11752.5	11752.5	11753.3	13218.6		800.9	12073.3	11920.1	10968.3	10968.3	10968.3	10968.4	10968.3	10968.4
-0.14597	-33.2569		-0.11119	-41.7613		-0.08623	-46.6362		-0.09067	-84.8685		-0.10479	-182.299		-0.09361	-157.439					336.047	51.6324	25.1682	45.5486	31.611	35.0793	24.323	16.8309		800.37	13510.7	13285.4	11745	11745	11745	11745.1	11745.1	11746.1	13284		800.8	12016.9	11960.6	10963.6	10963.6	10963.6	10963.6	10963.6	10963.7
-0.14819	-34.0713		-0.11259	-42.7736		-0.08751	-47.7835		-0.09121	-86.9472		-0.10628	-186.762		-0.09515	-161.318					337.835	11.6322	43.72	19.6669	13.1808	16.1663	14.9749	-1.75029e-13		800.27	13502.3	13352.1	11736.5	11736.5	11736.5	11736.7	11736.7	11737.8	13350.5		800.7	12159.2	12002.7	10959.1	10959.1	10959.1	10959.1	10959.1	10959.2
-0.14912	-34.8982		-0.11424	-43.7929		-0.08841	-48.9436		-0.09285	-89.204		-0.10754	-191.32		-0.09631	-164.491					339.623	49.7946	20.3487	12.4	34.5684	37.0772	25.9046	22.9908		800.17	13566.3	13420.8	11728.1	11728.1	11728.1	11728.2	11728.2	11729.6	13418.9		800.6	12656.9	12045.4	10954	10954	10954	10954	10954	10954.1
-0.15182	-35.898		-0.11467	-44.7945		-0.08911	-50.1511		-0.09394	-91.3526		-0.10878	-196.069		-0.09748	-167.805					341.41	26.7247	32.3834	41.4062	25.1806	17.9039	14.5763	10.1538		800.07	13685.4	13490.7	11719.3	11719.3	11719.3	11719.5	11719.5	11721.1	13488.5		800.5	12496.2	12087.2	10946.7	10946.7	10946.7	10946.8	10946.7	10946.9
-0.15336	-36.7565		-0.11657	-45.7854		-0.09036	-51.3498		-0.09502	-93.5164		-0.11027	-200.643		-0.0987	-170.747					343.195	32.3734	22.1422	34.5345	18.1243	13.8056	30.1527	12.4055		799.97	13604.3	13561.6	11710.1	11710.1	11710.1	11710.3	11710.4	11712.2	13559		800.4	12321.7	12130.6	10940.1	10940.1	10940.1	10940.1	10940.1	10940.3
-0.15523	-37.6117		-0.1182	-46.8297		-0.09141	-52.626		-0.09583	-96.1379		-0.11153	-205.17		-0.10016	-174.473					344.982	38.7458	32.9873	53.6838	29.4852	4.46577	12.5304	17.0255		799.87	13552.2	13633.5	11701.2	11701.2	11701.2	11701.3	11701.5	11703.6	13630.5		800.3	12448.8	12175.6	10934.2	10934.2	10934.2	10934.2	10934.2	10934.4
-0.15678	-38.4669		-0.12009	-47.8561		-0.09263	-53.9194		-0.0969	-98.426		-0.11266	-210.872		-0.10047	-178.172					346.768	40.8569	22.8263	50.722	6.10005	5.1794	14.2692	14.7787		799.77	13623.6	13706	11692.4	11692.4	11692.4	11692.6	11692.8	11695.3	13702.5		800.2	12214.9	12220.7	10927.7	10927.7	10927.7	10927.8	10927.7	10928
-0.15897	-39.3034		-0.121	-48.879		-0.0935	-55.1783		-0.09815	-100.675		-0.11368	-215.621		-0.10192	-180.29					348.554	21.1428	21.7351	30.1023	13.9813	-8.29427e-07	-7.04685e-07	6.61896		799.67	13900.9	13778.1	11683.3	11683.3	11683.3	11683.5	11683.8	11686.7	13774		800.1	12456.8	12267.2	10922.2	10922.2	10922.2	10922.2	10922.2	10922.6
-0.16116	-40.1554		-0.12237	-49.9517		-0.09469	-56.5705		-0.09893	-103.483		-0.11469	-220.417		-0.10335	-184.657					350.339	-0.000497116	23.7522	54.3038	39.6519	8.41519	24.5971	15.3707		799.57	14170.8	13848.4	11673.2	11673.2	11673.2	11673.4	11673.8	11677.1	13843.6		800	12496.7	12312.6	10915.6	10915.6	10915.6	10915.7	10915.6	10916.1
-0.16334	-41.0233		-0.12398	-51.0421		-0.09576	-57.7823		-0.1	-105.685		-0.11637	-225.278		-0.10383	-185.55					352.123	18.696	17.3266	35.8276	23.4575	5.23437	25.796	22.5385		799.47	14047.4	13916.2	11662	11662	11662	11662.3	11662.7	11666.6	13910.6		799.9	12365	12357.7	10908.9	10908.9	10908.9	10908.9	10908.9	10909.5
-0.16486	-41.9005		-0.12535	-52.1076		-0.09662	-59.0499		-0.10107	-107.935		-0.11715	-230.154		-0.10549	-190.424					353.907	24.2174	30.7663	-3.38717e-06	20.1432	17.3998	29.7354	22.2638		799.37	13917	13982.1	11651.3	11651.3	11651.3	11651.5	11652.1	11656.6	13975.6		799.8	12484.6	12402.6	10902.6	10902.6	10902.6	10902.7	10902.7	10903.4
-0.16601	-42.8595		-0.12676	-53.1234		-0.09785	-60.3519		-0.10231	-110.293		-0.11877	-235.474		-0.10667	-193.222					355.692	36.6967	24.6079	34.9856	38.8652	32.2377	14.5002	24.6008		799.27	13761.5	14045.6	11641	11641	11641	11641.2	11642	11647.2	14038		799.7	12553.9	12446	10895.9	10895.9	10895.9	10896	10895.9	10896.8
-0.16838	-43.8751		-0.12784	-54.2599		-0.09909	-61.585		-0.10374	-112.658		-0.11975	-240.525		-0.10736	-195.529					357.476	34.1418	57.6003	47.3077	31.5605	5.07043	38.7852	41.213		799.17	13932.1	14105.7	11631.2	11631.2	11631.2	11631.5	11632.5	11638.4	14096.9		799.6	12552.5	12487.7	10888.8	10888.8	10888.8	10888.9	10888.9	10889.9
-0.16988	-44.7838		-0.12946	-55.329		-0.09996	-62.844		-0.10457	-115.186		-0.12096	-245.671		-0.10892	-198.605					359.258	34.023	30.4995	19.9586	21.5679	23.9738	16.6896	28.2723		799.07	14329.2	14160.4	11620.8	11620.8	11620.8	11621.1	11622.3	11629.1	14150.2		799.5	12841.5	12527.5	10881.7	10881.7	10881.7	10881.8	10881.8	10883
-0.17231	-45.7334		-0.1307	-56.6396		-0.10082	-64.133		-0.10559	-117.676		-0.12217	-250.595		-0.10995	-202.599					361.042	34.5202	43.4915	27.5803	30.5921	3.10372	17.8441	25.1907		798.97	14368.6	14208.2	11608.8	11608.8	11608.8	11609.2	11610.6	11618.4	14196.4		799.4	12693.1	12563.6	10873.3	10873.3	10873.3	10873.4	10873.4	10874.9
-0.17316	-46.6579		-0.13205	-57.7407		-0.10207	-65.8733		-0.10645	-120.034		-0.12339	-255.518		-0.11074	-204.791					362.825	30.5683	17.4323	41.5524	42.6227	20.5692	26.2446	42.0134		798.87	14338.6	14249.3	11596.7	11596.7	11596.7	11597.1	11598.9	11607.8	14235.6		799.3	12708.2	12597.4	10865.5	10865.5	10865.5	10865.6	10865.7	10867.4
-0.1753	-47.5665		-0.13317	-58.8417		-0.10309	-67.2182		-0.1071	-122.516					-0.11198	-207.82					364.608	34.0246	32.2503	22.5594	38.4743	31.0941	1.72086	24.2531		798.77	14337.4	14283.4	11584.6	11584.6	11584.6	11585.1	11587.2	11597.4	14267.6		799.2	12677.5	12627.8	10857.6	10857.6	10857.6	10857.8	10857.8	10859.9
-0.17743	-48.4878		-0.1345	-59.9783		-0.10393	-68.5546		-0.10832	-124.92					-0.11335	-212.22					366.388	31.6559	29.3548	37.1035	46.8879	11.4206	35.0328	36.6543		798.67	14336	14309.6	11572.5	11572.5	11572.5	11573	11575.6	11587.2	14291.4		799.1	12599.2	12654.5	10849.8	10849.8	10849.8	10850	10850.1	10852.5
-0.17893	-49.4028		-0.13586	-61.0793		-0.10496	-69.8865		-0.10974	-127.324					-0.11352	-213.851					368.17	35.3963	30.7382	52.6835	26.1917	43.0258	19.9083	32.4		798.57	14617.6	14327.4	11560.4	11560.4	11560.4	11560.9	11564	11577.3	14306.4		799	12621.7	12677.2	10842.4	10842.4	10842.4	10842.5	10842.7	10845.6
-0.18069	-50.3838		-0.13746	-62.1804		-0.10599	-71.2186		-0.11075	-129.884					-0.11476	-217.036					369.952	42.8479	24.452	63.5939	32.6331	15.4633	31.8727	40.0621		798.47	14561.7	14335.3	11547.2	11547.2	11547.2	11547.8	11551.5	11566.6	14311.1		798.9	12813	12695.1	10834.8	10834.8	10834.8	10835	10835.1	10838.6
-0.18278	-51.3585		-0.13879	-63.3169		-0.10697	-72.6796		-0.11178	-132.366					-0.11628	-221.669					371.733	26.3817	13.8874	56.4528	17.6366	45.1376	27.3825	44.5731		798.37	14374.2	14334.2	11534.2	11534.2	11534.2	11534.8	11539.2	11556.3	14306.4		798.8	12929.9	12707.1	10826.3	10826.3	10826.3	10826.5	10826.8	10830.8
-0.1846	-52.2704		-0.14009	-64.5245		-0.10796	-74.0974		-0.1126	-134.925					-0.11694	-223.3					373.513	51.2357	12.3599	37.8241	40.5704	34.8166	39.8496	54.248		798.27	14579.9	14324.7	11521.8	11521.8	11521.8	11522.4	11527.7	11547.1	14292.7		798.7	12978.8	12713.4	10817.3	10817.3	10817.3	10817.5	10817.9	10822.7
-0.18634	-53.2766		-0.14095	-65.6256		-0.10899	-75.4295		-0.1138	-137.485					-0.11848	-228.259					375.293	42.6979	18.0753	52.8069	33.4206	21.1897	16.3266	42.9973		798.17	14810.1	14305.3	11508.5	11508.5	11508.5	11509.2	11515.5	11537.5	14268.6		798.6	12613.5	12713.8	10808.1	10808.1	10808.1	10808.3	10808.8	10814.4
-0.18746	-54.2512		-0.14252	-66.7976		-0.11001	-76.7615		-0.11453	-140.51					-0.11957	-231.16					377.074	50.9234	22.7807	40.8713	38.7825	17.547	30.4799	35.0183		798.07	14603.5	14276.2	11494.4	11494.4	11494.4	11495.2	11502.7	11527.5	14234.1		798.5	12684.1	12710.2	10800.3	10800.3	10800.3	10800.6	10801.2	10807.8
-0.18966	-55.4775		-0.14428	-68.0408		-0.11103	-78.1365		-0.11552	-143.147					-0.11989	-233.407					378.852	35.5182	51.1132	59.8212	42.298	43.9908	35.2513	37.8151		797.97	14659.6	14239.4	11481	11481	11481	11481.9	11490.7	11518.7	14191.2		798.4	12730.5	12700.7	10792.3	10792.3	10792.3	10792.6	10793.4	10801.1
-0.19077	-56.4838		-0.14509	-69.2484		-0.11203	-79.5546		-0.11672	-145.706					-0.12153	-238.2					380.632	48.5284	42.3754	55.0253	64.1021	36.6447	52.445	16.9197		797.87	14491.8	14194.6	11467.4	11467.4	11467.4	11468.3	11478.7	11510.2	14139.5		798.3	12803.3	12685.4	10784	10784	10784	10784.3	10785.4	10794.4
-0.19315	-57.49		-0.14649	-70.7046		-0.11313	-81.1873		-0.1173	-148.576					-0.12241	-241.679					382.411	26.0948	46.7385	71.0469	52.9329	49.3032	23.2233	25.3036		797.77	14257.2	14143.3	11454.3	11454.3	11454.3	11455.2	11467.5	11503	14080.4		798.2	12936.9	12664.4	10775.4	10775.4	10775.4	10775.7	10777	10787.5
-0.19423	-58.5275		-0.14806	-71.8767		-0.11391	-82.6911		-0.11888	-151.058					-0.12343	-244.28					384.188	40.5997	15.861	44.8913	32.3881	58.4968	25.0026	30.2362		797.67	14282.6	14086.7	11442	11442	11442	11443	11457.4	11497.4	14014.9		798.1	12857.8	12637.7	10766.1	10766.1	10766.1	10766.5	10768.2	10780.4
-0.19602	-59.4708		-0.14841	-73.0132		-0.11491	-84.1091		-0.11991	-153.54					-0.1246	-248.769					385.967	57.648	37.7787	48.9823	63.131	53.3614	30.9593	38.5008		797.57	14276.9	14024.8	11429.6	11429.6	11429.6	11430.7	11447.6	11492.4	13942.9		798	12762.6	12606.6	10757.2	10757.2	10757.2	10757.6	10759.7	10773.8
-0.19902	-60.5084		-0.15067	-74.2563		-0.11588	-85.613		-0.12052	-156.177					-0.12614	-253.415					387.745	46.1578	8.13656	82.5654	29.9539	44.8786	54.6159	34.1449		797.47	14014.2	13958.5	11417.2	11417.2	11417.2	11418.4	11438.1	11488.3	13865.3		797.9	12420.5	12571.6	10748.6	10748.6	10748.6	10749	10751.7	10768
-0.20009	-61.546		-0.1512	-75.4995		-0.11708	-86.9881		-0.12154	-158.736											389.521	28.844	41.1329	70.7509	54.0584	41.4787	37.9065	54.217		797.37	13944.1	13890.1	11405.6	11405.6	11405.6	11406.9	11429.9	11486.2	13784		797.8	12594.6	12534.2	10741.5	10741.5	10741.5	10741.9	10745.2	10764.1
-0.20213	-62.5836		-0.15275	-76.7071		-0.11784	-88.5349		-0.12292	-161.295											391.299	30.9618	16.415	48.8541	33.5714	59.1694	22.0532	54.9408		797.27	14038	13819.8	11394.3	11394.3	11394.3	11395.7	11422.5	11485.5	13699.1		797.7	12850.7	12492.8	10733.5	10733.5	10733.5	10734.1	10738.1	10759.9
-0.20278	-63.7471		-0.15389	-78.1988		-0.11921	-89.9529		-0.12371	-164.01											393.076	56.7541	32.6055	76.7057	50.1894	61.7322	28.9665	50.612		797.17	13920.8	13747.9	11382.6	11382.6	11382.6	11384.1	11415.2	11485.6	13610.8		797.6	12700.4	12447.6	10724.5	10724.5	10724.5	10725	10730	10755.1
-0.20517	-64.7532		-0.15518	-79.4065		-0.11999	-91.4568		-0.12449	-166.802											394.851	31.1839	23.7044	68.3541	32.2747	60.1096	48.5686	51.3481		797.07	13789.8	13676.5	11371.3	11371.3	11371.3	11373	11409	11487.6	13520.9		797.5	12623.9	12400.9	10716	10716	10716	10716.6	10722.6	10751.5
-0.20658	-65.7594		-0.15647	-80.6496		-0.1211	-93.0896		-0.12544	-169.672											396.628	60.4953	38.3878	81.1031	78.5102	39.9127	61.4493	38.5664		796.97	13977.7	13606.4	11360.5	11360.5	11360.5	11362.2	11403.9	11491.6	13430		797.4	12559	12353	10707.9	10707.9	10707.9	10708.5	10715.8	10749
-0.20812	-67.0171		-0.15778	-81.8217		-0.12169	-94.5935		-0.12627	-173.162											398.402	41.6354	24.0226	55.7475	39.386	61.002	37.0856	53.5745		796.87	13859.9	13537.6	11348.9	11348.9	11348.9	11350.7	11399	11496.8	13337.8		797.3	12324.1	12304.5	10700	10700	10700	10700.7	10709.5	10747.5
-0.20998	-68.2748		-0.15887	-82.9582		-0.12267	-96.0544		-0.127	-176.187											400.178	41.995	40.8931	52.073	49.8419	40.4699	56.4262	48.1386		796.77	13523.7	13472	11337.7	11337.7	11337.7	11339.7	11395.3	11504.2	13245.8		797.2	12311.4	12256.8	10693	10693	10693	10693.8	10704.4	10747.9
-0.21167	-69.3439		-0.16074	-84.45		-0.12403	-97.5154		-0.12837	-178.824											401.953	25.1084	50.3867	72.4787	41.3051	33.9419	23.8558	44.1197		796.67	13493.7	13411.4	11327.6	11327.6	11327.6	11329.8	11393.9	11515.2	13155.5		797.1	12223.5	12209.5	10686.1	10686.1	10686.1	10687	10699.7	10749.4
-0.21336	-70.4129		-0.16213	-85.9417		-0.12464	-98.9763		-0.12918	-181.461											403.727	28.9464	15.5586	56.8768	35.6801	42.2045	32.2848	39.7882		796.57	13572.8	13355.5	11317.7	11317.7	11317.7	11320	11393.7	11528.6	13066.2		797	12230	12163.6	10679.5	10679.5	10679.5	10680.4	10695.8	10752.5
-0.21476	-71.4506		-0.16343	-87.1493		-0.12556	-100.609		-0.13052	-184.253											405.501	45.0451	22.8543	79.6236	56.6142	34.8591	29.3326	38.5365		796.47	13479.4	13304.6	11307.4	11307.4	11307.4	11310	11394.5	11544.6	12977.9		796.9	12266.7	12119.2	10672.9	10672.9	10672.9	10673.9	10692.2	10756.8
-0.21608	-72.5825		-0.1637	-88.428		-0.12708	-102.113		-0.13151	-186.89											407.274	16.9796	26.1867	45.4642	52.6927	20.4729	19.3324	37.0481		796.37	13502.6	13260.4	11297.5	11297.5	11297.5	11300.2	11397.2	11563.9	12891.6		796.8	12167.6	12076.8	10666.1	10666.1	10666.1	10667.2	10689	10762.6
-0.2178	-73.6201		-0.16574	-89.6356		-0.12745	-103.746		-0.13222	-190.07											409.048	43.4869	51.8207	61.63	30.8938	31.1631	33.5549	23.6352		796.27	13554.3	13223.1	11287.4	11287.4	11287.4	11290.3	11401.4	11586.5	12807.1		796.7	12118.3	12037.5	10659.6	10659.6	10659.6	10660.8	10686.9	10770.4
-0.21978	-74.7206		-0.16668	-91.0207		-0.12856	-105.379		-0.13336	-192.862											410.82	33.7929	30.5755	61.7448	25.9259	33.3878	54.4097	35.421		796.17	13545.6	13193.4	11277.1	11277.1	11277.1	11280.2	11407.2	11612.8	12724.5		796.6	11914.5	12001.8	10653.4	10653.4	10653.4	10654.7	10685.6	10780.5
-0.22214	-75.7583		-0.16766	-92.3704		-0.12935	-106.84		-0.13398	-195.499											412.594	26.8358	20.6646	65.4061	27.8611	54.2023	30.9367	30.5109		796.07	13453.5	13172.3	11266.8	11266.8	11266.8	11270.1	11415.2	11643.2	12644.2		796.5	12004	11970.9	10648	10648	10648	10649.4	10686	10793.7
-0.22348	-76.8587		-0.16893	-93.6135		-0.13017	-108.773		-0.13527	-198.602											414.367	42.8396	36.7022	40.1268	34.3205	18.3427	15.3596	13.263		795.97	13327.5	13161.1	11256.7	11256.7	11256.7	11260.3	11425.8	11678.6	12566.5		796.4	12110.3	11944.1	10642.2	10642.2	10642.2	10643.7	10686.9	10809
-0.22522	-77.8648		-0.17028	-95.1763		-0.13116	-110.234		-0.13579	-201.704											416.138	31.5231	12.8958	52.873	30.2098	29.6719	20.1605	33.8804		795.87	13201.4	13160.5	11247.1	11247.1	11247.1	11251	11439.6	11719.6	12491.9		796.3	11986.2	11922	10635.9	10635.9	10635.9	10637.5	10688.4	10826.8
-0.22631	-79.2798		-0.1718	-96.4194		-0.13232	-111.695		-0.13676	-204.496											417.91	31.9915	14.2653	36.3867	24.4845	43.5382	27.5049	23.5574		795.77	13191.7	13171.6	11238	11238	11238	11242.1	11456.7	11766.6	12420.1		796.2	12177.8	11906.3	10630.2	10630.2	10630.2	10631.9	10691.8	10848.4
-0.22793	-80.4432		-0.17251	-97.8046		-0.1331	-113.199		-0.1381	-207.288											419.68	35.5339	37.7594	30.4561	66.0793	39.5605	13.6834	40.6161		795.67	13221.4	13194.8	11228.8	11228.8	11228.8	11233.2	11477.3	11819.8	12350.9		796.1	12547.7	11896.3	10623.5	10623.5	10623.5	10625.4	10695.7	10872.8
-0.23055	-81.5437		-0.17381	-99.4384		-0.13463	-114.703		-0.13889	-210.003											421.452	6.90919	19.0566	48.18	40.3075	46.8089	14.4687	23.9306		795.57	13231.4	13230.6	11219.5	11219.5	11219.5	11224.2	11501.5	11879.3	12284.1		796	12246.4	11892	10615.3	10615.3	10615.3	10617.3	10699.6	10899.8
-0.2312	-82.7071		-0.17515	-100.575		-0.13518	-116.336		-0.13975	-213.338											423.222	27.9954	40.9002	75.4045	13.4018	31.2034	40.7193	37.8511		795.47	13481.4	13280.2	11210.1	11210.1	11210.1	11215.2	11529.9	11945.8	12219.8		795.9	11743.7	11897	10608.4	10608.4	10608.4	10610.5	10706.8	10932.8
-0.23314	-83.8705		-0.17608	-101.996		-0.1364	-118.183		-0.14067	-216.363											424.993	41.5247	14.7446	31.0646	48.8939	13.1579	21.1677	31.7653		795.37	13399	13343.3	11199.8	11199.8	11199.8	11205.2	11562	12018.5	12157		795.8	11927.1	11913.1	10603.5	10603.5	10603.5	10605.8	10718.2	10973
-0.2348	-84.971		-0.17758	-103.274		-0.13701	-119.644		-0.1416	-219.31											426.762	46.2569	32.4361	44.5074	34.0621	28.6803	40.1663	31.7446		795.27	13256.8	13421.7	11189.8	11189.8	11189.8	11195.6	11599.7	12098.8	12096.8		795.7	11939.2	11938	10597.8	10597.8	10597.8	10600.3	10731.3	11018.1
-0.23631	-86.2601		-0.17871	-104.802		-0.13757	-121.793		-0.14257	-222.102											428.532	40.7242	29.8637	54.3424	28.92	23.9196	10.7026	27.0848		795.17	13514.4	13516.1	11180.2	11180.2	11180.2	11186.4	11644	12186.7	12039.5		795.6	12044.8	11973.5	10592.1	10592.1	10592.1	10594.8	10747.2	11069.4
-0.23726	-87.455		-0.17996	-106.08		-0.13882	-123.554		-0.14365	-225.282											430.3	31.4544	12.0251	29.8121	22.5409	12.0666	28.0121	27.653		795.07	13812.8	13624.9	11169.6	11169.6	11169.6	11176.3	11693.8	12280.1	11983.5		795.5	12300.5	12020	10585.9	10585.9	10585.9	10588.8	10765.9	11126.8
-0.23955	-88.5869		-0.18118	-107.43		-0.13955	-125.187		-0.14453	-228.462											432.07	33.0979	21.7148	41.0517	51.0913	8.62125	22.2442	34.9309		794.97	13935.7	13747.7	11157.9	11157.9	11157.9	11165	11750.1	12377.7	11928.6		795.4	12122.7	12077.3	10578.6	10578.6	10578.6	10581.7	10787.2	11189.9
-0.24083	-89.7503		-0.18238	-108.815		-0.14019	-127.121		-0.14522	-231.719											433.838	13.1483	34.2171	72.0657	35.6635	35.7434	39.5924	11.5127		794.87	13884.7	13883.9	11145.7	11145.7	11145.7	11153.4	11814.2	12478.3	11875.3		795.3	12241.9	12147.9	10572	10572	10572	10575.3	10813.5	11260.3
-0.24277	-90.9136		-0.18314	-110.555		-0.14167	-128.754		-0.14613	-234.822											435.607	31.1369	64.4419	59.8244	60.6269	21.3088	18.7038	16.1401		794.77	14026.9	14032.4	11133.7	11133.7	11133.7	11141.8	11887.8	12579.7	11824.2		795.2	12490.3	12230.3	10564.8	10564.8	10564.8	10568.4	10844.1	11336.4
-0.24372	-92.1085		-0.18465	-111.799		-0.1422	-130.429		-0.14673	-237.536											437.373	29.1214	55.5913	44.9413	40.7402	49.7613	13.419	20.6623		794.67	14115.4	14190.1	11121.1	11121.1	11121.1	11129.8	11971.3	12677.8	11774.5		795.1	12563.6	12323.7	10556.6	10556.6	10556.6	10560.4	10879.3	11416.4
-0.24607	-93.1461		-0.18589	-113.113		-0.14315	-131.976		-0.1479	-240.251											439.142	3.89136	47.762	63.8584	30.706	37.5945	27.8981	30.9027		794.57	14254.9	14353.5	11108.1	11108.1	11108.1	11117.4	12065.8	12768.4	11726.2		795	12393.8	12427.2	10548	10548	10548	10552.1	10920.4	11498.8
-0.24791	-94.4353		-0.18685	-114.498		-0.14394	-133.48		-0.14864	-243.198											440.908	45.5933	37.3037	47.2263	26.4642	38.6525	43.1756	50.2035		794.47	14521.8	14519	11094.6	11094.6	11094.6	11104.5	12172.6	12846.3	11679.3		794.9	12573.6	12539.9	10540.1	10540.1	10540.1	10544.5	10969.5	11581.7
-0.24873	-95.7874		-0.18795	-116.06		-0.14505	-135.629		-0.15037	-245.913											442.676	33.6945	43.5038	58.777	11.6007	21.6417	18.9077	32.4031		794.37	14575.1	14681.7	11080	11080	11080	11090.6	12292.1	12905.9	11633		794.8	12617.4	12656.7	10531.4	10531.4	10531.4	10536.2	11026.1	11659.2
-0.25031	-96.9821		-0.18924	-117.268		-0.14581	-137.175		-0.15087	-249.171											444.441	20.3548	31.7066	46.61	34.0781	41.949	32.7886	8.14788		794.27	14798.7	14839	11065.2	11065.2	11065.2	11076.5	12426.6	12943.3	11588.1		794.7	12986.6	12774.5	10522.5	10522.5	10522.5	10527.6	11091.8	11727
-0.25193	-98.1456		-0.19114	-118.724		-0.14695	-138.722		-0.1517	-252.66											446.206	51.8163	22.4191	64.0058	33.7207	28.6639	29.5754	15.4112		794.17	15080.6	14987.7	11049.5	11049.5	11049.5	11061.6	12576.4	12954.3	11543.9		794.6	12929.2	12887.4	10512	10512	10512	10517.4	11166.6	11778.1
-0.25336	-99.5291		-0.19162	-120.074		-0.14774	-140.226														447.973	38.9843	29.5532	47.0534	31.9837	11.4842	22.4678	44.2906		794.07	15090.2	15126.3	11032.7	11032.7	11032.7	11045.6	12742.1	12936.6	11500.1		794.5	12830.9	12993.5	10501.6	10501.6	10501.6	10507.5	11253.6	11809.2
-0.2553	-100.692		-0.19243	-122.169		-0.14863	-141.945														449.737	52.7662	30.5083	48.0538	42.0217	41.5337	34.5274	33.7034		793.97	15039.4	15256.3	11015.9	11015.9	11015.9	11029.6	12925.2	12891.4	11457.6		794.4	12980.3	13090.4	10491.7	10491.7	10491.7	10498	11354.4	11816.6
-0.2576	-101.793		-0.19368	-123.448		-0.14913	-143.707														451.503	36.1376	23.6013	62.4254	16.6967	42.8327	34.3379	32.2818		793.87	15245.8	15379.6	10999.1	10999.1	10999.1	11013.8	13125.5	12821	11416.6		794.3	12898	13176.8	10481	10481	10481	10487.8	11469.2	11797.6
-0.25852	-103.019		-0.19503	-125.011		-0.15026	-145.296														453.267	39.4002	28.9468	65.3199	36.8856	48.3349	36.6948	43.3087		793.77	15644.9	15497.7	10981.5	10981.5	10981.5	10997.2	13341.1	12728	11376		794.2	13097.1	13255.6	10470.7	10470.7	10470.7	10477.9	11600.5	11754
-0.25969	-104.339		-0.19637	-126.147		-0.15149	-147.101														455.03	41.8431	40.0969	75.6615	50.4213	21.5728	16.5728	11.5729		793.67	15687.8	15612.2	10962.4	10962.4	10962.4	10979.1	13568.7	12616.5	11335.1		794.1	13225.9	13330	10459.5	10459.5	10459.5	10467.2	11748.2	11687.7
-0.26068	-105.881		-0.19727	-127.604		-0.15203	-148.777														456.795	56.6504	39.3352	65.2335	69.2655	59.9848	47.9848	49.9848		793.57	15703	15725	10943.1	10943.1	10943.1	10960.9	13805.2	12493.1	11295.2		794	13396.2	13405.3	10447.6	10447.6	10447.6	10455.9	11912.7	11603.8
-0.26283	-107.17		-0.19879	-129.308		-0.15283	-150.754														458.558	45.701	48.4766	76.2292	41.0667	34.47	34.47	34.47		793.47	15840	15835	10923.6	10923.6	10923.6	10942.6	14044.6	12362.6	11256.2		793.9	13618.5	13486.4	10435	10435	10435	10443.9	12093.6	11507.7
-0.26399	-108.49		-0.20019	-130.765		-0.1539	-152.515														460.322	45.49	24.3335	68.1286	31.2449	29.6172	26.6172	29.6172		793.37	15811.4	15937.1	10903.6	10903.6	10903.6	10923.8	14277.5	12229.1	11217.7		793.8	13669	13576	10421.4	10421.4	10421.4	10430.9	12288.4	11404.4
-0.26489	-109.747		-0.20096	-132.043		-0.15488	-154.492														462.084	25.4623	49.4718	58.4658	67.2501	42.7867	39.7867	42.7867		793.27	15591.9	16024.8	10883.6	10883.6	10883.6	10905.1	14494	12096.5	11180.2		793.7	13590.3	13675.5	10407.5	10407.5	10407.5	10417.7	12493.7	11299.2
-0.26752	-110.849		-0.20266	-133.393		-0.15545	-156.081														463.846	50.4419	57.5588	80.7092	33.6255	36.9643	33.9643	36.9643		793.17	15741.5	16089	10864.4	10864.4	10864.4	10887.2	14682.4	11968.2	11144.3		793.6	13554.8	13782.1	10393.9	10393.9	10393.9	10404.8	12703.6	11196.1
-0.26886	-111.949		-0.2035	-134.991		-0.15635	-157.757														465.609	51.5401	32.9151	43.055	50.2175	33.2624	43.2624	33.2624		793.07	16157.8	16117.2	10844.5	10844.5	10844.5	10868.8	14828.4	11844.8	11108.7		793.5	13690.5	13888	10380.4	10380.4	10380.4	10392	12907.7	11097.4
-0.2704	-113.206		-0.20415	-136.483		-0.157	-160.207														467.37	46.8055	49.1634	68.7243	43.422	25.9224	40.9224	45.9224		792.97	16062	16098	10823	10823	10823	10848.8	14919.6	11726.2	11072.4		793.4	13890.4	13981.2	10366.2	10366.2	10366.2	10378.6	13092.5	11003.9
-0.2716	-114.496		-0.20552	-138.01		-0.15818	-161.625														469.131	48.4554	54.5135	74.9493	57.1711	28.3279	28.3279	28.3279		792.87	15861.8	16025.1	10801.8	10801.8	10801.8	10829.3	14949.1	11615.1	11037.1		793.3	14132.7	14047.3	10351.2	10351.2	10351.2	10364.4	13243	10916.1
-0.27382	-115.69		-0.20648	-139.36		-0.15904	-163.43														470.893	35.4689	39.7348	64.7854	55.3982	51.9504	51.9504	51.9504		792.77	15808.5	15895.1	10781.2	10781.2	10781.2	10810.4	14913.2	11512	11003.3		793.2	14234	14071.8	10335	10335	10335	10349.1	13344.3	10833.9
-0.27565	-116.98		-0.2081	-140.887		-0.15966	-165.405														472.653	16.1727	44.5498	79.0296	75.5931	41.7931	31.7931	31.7931		792.67	15825.3	15708.4	10760.8	10760.8	10760.8	10791.8	14812.6	11416.1	10970.2		793.1	13919.7	14043.2	10318.3	10318.3	10318.3	10333.4	13385.4	10758
-0.27697	-118.112		-0.20891	-142.095		-0.16059	-166.996														474.413	39.87	32.1972	69.579	60.454	61.8427	33.8427	31.8427		792.57	15301.3	15470.9	10740.2	10740.2	10740.2	10773.2	14653.6	11327.1	10937.8		793	13946.4	13957	10302.9	10302.9	10302.9	10319	13361.7	10689.6
-0.27878	-119.432		-0.20999	-144.119		-0.16181	-168.844														476.174	46.0279	40.4504	69.2888	52.4041	41.8685	39.8685	41.8685		792.47	14982.3	15194.3	10721.5	10721.5	10721.5	10756.5	14448.1	11246.5	10907.8		792.9	13517.6	13811.9	10287.4	10287.4	10287.4	10304.5	13272.7	10627
-0.28047	-120.501		-0.21125	-145.398		-0.16245	-170.777														477.933	30.7801	59.0483	58.3071	69.5171	58.2928	47.2928	48.2928		792.37	14787.3	14889.8	10703.9	10703.9	10703.9	10741.1	14207.9	11173	10879.5		792.8	13685.7	13617.2	10273.5	10273.5	10273.5	10291.9	13128.3	10571.5
-0.28163	-121.822		-0.21244	-147.245		-0.16351	-172.538														479.692	32.4578	44.3689	80.11	80.5644	32.759	59.759	62.759		792.27	14648.9	14569.3	10686.9	10686.9	10686.9	10726.4	13945.4	11105.8	10852.4		792.7	13561.6	13382.7	10258.9	10258.9	10258.9	10278.5	12938.5	10520.1
-0.28267	-123.3		-0.21312	-149.127		-0.16411	-174.559														481.452	28.5892	47.4985	59.1807	72.7808	52.8858	36.8858	32.8858		792.17	14250.4	14243.5	10670.4	10670.4	10670.4	10712.3	13671.9	11044.2	10826.4		792.6	13228.4	13123.7	10244.8	10244.8	10244.8	10265.6	12719.4	10473.5
-0.2843	-124.841		-0.21401	-150.619		-0.16478	-176.921														483.21	59.736	33.6287	67.4203	62.3633	65.611	69.611	65.611		792.07	13970.1	13923.2	10655.3	10655.3	10655.3	10699.7	13398.5	10988.6	10802.2		792.5	13212.7	12855.4	10232.1	10232.1	10232.1	10254.2	12486.5	10432.2
-0.28625	-125.973		-0.21537	-152.146		-0.16574	-178.469														484.967	29.3662	43.7317	88.0988	49.556	70.5631	41.5631	40.5631		791.97	13525.5	13614.6	10641.1	10641.1	10641.1	10688.3	13132	10938.1	10779.6		792.4	12694	12587.9	10219.3	10219.3	10219.3	10242.9	12250.5	10394.2
-0.28742	-127.293		-0.21678	-153.603		-0.16667	-180.058														486.725	30.4061	40.6109	64.4043	85.15	55.5547	69.4946	70.5546		791.87	13211.1	13323.5	10628.5	10628.5	10628.6	10678.6	12878.6	10893.1	10758.9		792.3	12609.9	12332.2	10208.7	10208.7	10208.7	10233.9	12022.8	10361.5
-0.28936	-128.456		-0.2179	-155.13		-0.1677	-181.905														488.484	35.4428	67.3612	59.6873	72.4347	72.428	58.428	30.428		791.77	12958.7	13052.5	10617.1	10617.1	10617.1	10670.1	12641.2	10852.5	10739.9		792.2	12292.8	12092.1	10198.5	10198.5	10198.5	10225.2	11807.6	10331.8
-0.29061	-130.06		-0.21878	-156.657		-0.16844	-183.539														490.24	32.8247	60.6466	85.6577	57.6765	67.8129	68.8129	64.8129		791.67	12587.2	12802.5	10606.5	10606.5	10606.5	10662.7	12421.3	10815.9	10722.1		792.1	12191.3	11871.7	10189.5	10189.5	10189.5	10218	11609.2	10305.8
-0.29162	-131.57		-0.22003	-157.936		-0.16893	-185.901														491.996	41.6102	63.6578	73.0305	66.1445	83.4228	72.44	33.4228		791.57	12250.7	12574.7	10597.2	10597.2	10597.2	10656.8	12220.2	10783.4	10706		792	12136.5	11671.6	10181	10181	10181	10211.3	11428.7	10282.3
-0.29302	-132.607		-0.22086	-159.534		-0.17008	-187.405														493.754	40.2326	32.4002	68.4076	85.9069	53.5278	52.7868	43.5278		791.47	12052.7	12368.4	10589.2	10589.2	10589.2	10652.3	12037.5	10754.5	10691.5		791.9	11861.9	11491.5	10172.6	10172.6	10172.6	10204.9	11265.8	10260.8
-0.29478	-133.991		-0.22235	-160.848		-0.17104	-189.468														495.51	51.9874	66.8255	87.008	70.6432	67.5224	91.5861	37.5224		791.37	11870.9	12182.3	10581.8	10581.8	10581.8	10648.7	11872.4	10728.6	10678.1		791.8	11776.8	11331.5	10165.4	10165.4	10165.4	10199.7	11121	10242
-0.29639	-135.154		-0.22272	-162.837		-0.17138	-191.702														497.265	15.8027	67.5412	99.0229	68.1364	88.4247	52.4791	76.4247		791.27	11622.7	12015.1	10575.1	10575.1	10575.1	10645.9	11723.5	10705.3	10665.6		791.7	11501.4	11189.6	10158.5	10158.5	10158.5	10195	10992.4	10225
-0.29827	-136.38		-0.22445	-164.151		-0.17206	-194.023														499.02	32.6837	47.6037	70.0434	93.5168	53.1258	72.1013	53.1258		791.17	11436.2	11865.6	10569.2	10569.2	10569.3	10644.2	11590	10684.6	10654.4		791.6	11476.3	11064.9	10152.7	10152.7	10152.7	10191.5	10879.4	10210.5
-0.29961	-137.89		-0.22547	-165.856		-0.17336	-195.656														500.775	24.9323	55.1177	77.6219	66.2655	100.794	42.7939	82.7939		791.07	11270.3	11732.3	10564.1	10564.1	10564.1	10643.4	11470.6	10666.3	10644.1		791.5	11107.9	10954.9	10147.1	10147.1	10147.1	10188.3	10779.5	10197.1
-0.29989	-139.116		-0.22619	-167.206		-0.17413	-197.202														502.531	18.8778	54.2898	89.5904	99.7007	78.1153	63.1153	42.1153		790.97	10973	11613.6	10559.5	10559.5	10559.5	10643.5	11363.9	10649.9	10634.7		791.4	10776.4	10859.4	10143	10143	10143	10186.7	10692.9	10186.2
-0.30141	-141.568		-0.22783	-168.697		-0.17497	-199.608														504.285	38.2757	54.5519	107.229	87.9767	65.1125	55.1125	45.1125		790.87	10744.7	11508.9	10556	10556	10556	10644.8	11269.3	10635.9	10626.6		791.3	10602.1	10776.9	10140.3	10140.3	10140.3	10186.8	10618	10177.6
-0.30268	-142.763		-0.22856	-170.935		-0.17556	-201.113														506.038	8.95812	49.9212	92.3579	106.717	88.6145	73.6145	53.6145		790.77	10739.5	11416.5	10553.3	10553.3	10553.3	10647.2	11185.5	10623.9	10619.7		791.2	10552.7	10705.4	10138.3	10138.3	10138.3	10187.6	10552.9	10170.5
-0.30483	-144.052		-0.22969	-172.427		-0.17665	-202.789														507.792	5.96041	67.0922	86.788	70.4583	68.2722	70.2722	68.2722		790.67	10768.8	11334.5	10550.6	10550.6	10550.6	10650	11110.4	10612.9	10612.9		791.1	10341.6	10643.1	10136.5	10136.5	10136.5	10188.9	10496	10164.3
-0.30639	-145.278		-0.23051	-174.061		-0.17752	-204.594														509.544	36.7251	63.0448	110.251	58.1493	79.4727	40.3107	30.4727		790.57	10645.1	11261.8	10547.8	10547.8	10547.8	10652.9	11043.2	10602.7	10606.3		791	10134	10589.8	10135.6	10135.6	10135.6	10191.2	10447	10159.5
-0.30723	-146.599		-0.23226	-175.339		-0.17822	-206.871														511.299	29.9059	52.3169	103.536	64.9246	51.0674	51.0674	51.0674		790.47	10601.4	11198	10545.4	10545.4	10545.5	10656.5	10983.6	10593.8	10600.4		790.9	10380.8	10544.3	10135.6	10135.6	10135.6	10194.6	10405.1	10156.2
-0.30942	-147.857		-0.23303	-177.044		-0.17932	-208.504														513.051	23.2991	68.6063	96.1822	92.7592	63.2458	43.2458	43.2458		790.37	10611.6	11142	10543.2	10543.2	10543.3	10660.7	10930.4	10585.8	10594.8		790.8	10339.9	10504.1	10134.6	10134.6	10134.6	10197.2	10367.6	10152.2
-0.31037	-149.051		-0.23398	-178.891		-0.17947	-210.781														514.803	25.0259	58.4821	88.08	71.7594	73.2888	30.3468	30.2888		790.27	10560.2	11092.8	10541	10541	10541	10665.1	10882.9	10578.3	10589.3		790.7	10048.5	10469.5	10133.7	10133.7	10133.7	10200.1	10334.9	10148.8
-0.31208	-150.09		-0.23443	-180.738		-0.18046	-212.758														516.555	30.8975	75.6173	72.9038	81.9811	57.5054	57.3436	57.5054		790.17	10489.4	11049.9	10538.9	10538.9	10539	10670	10840.6	10571.7	10584.2		790.6	10095.3	10441	10134.1	10134.1	10134.1	10204.4	10307.6	10146.9
-0.31338	-151.63		-0.23624	-181.91		-0.18135	-214.477														518.306	31.8256	35.8767	97.6513	75.3394	49.2825	39.2439	29.2825		790.07	10288.1	11012.9	10537.1	10537.1	10537.2	10675.6	10803.1	10565.8	10579.6		790.5	9930.75	10416.5	10134.2	10134.2	10134.2	10208.8	10283.7	10145.2
-0.31502	-153.17		-0.23733	-183.473		-0.18218	-216.366														520.057	16.2976	53.0401	61.4381	54.6185	63.1491	23.1491	23.1491		789.97	10270.2	10981.6	10536	10536	10536.1	10682.2	10770.3	10561.1	10575.8		790.4	10015.2	10396.6	10135.1	10135.1	10135.1	10214.1	10263.7	10144.5
-0.31627	-154.775		-0.2383	-185.284		-0.1833	-218.515														521.809	11.3195	58.6307	89.0887	66.7255	51.2573	41.5386	51.2573		789.87	10571.1	10955	10535	10535	10535.1	10689.4	10741.2	10557	10572.3		790.3	10071.8	10379.8	10135.6	10135.6	10135.6	10219.4	10246.1	10143.6
-0.31725	-156.315		-0.23936	-186.918		-0.1838	-220.276														523.559	18.5577	54.2211	75.2334	57.8552	52.7525	34.6955	32.7525		789.77	10713.7	10931.5	10532.8	10532.8	10533	10695.8	10714.1	10552	10567.8		790.2	10169.9	10365.7	10135.9	10135.9	10135.9	10224.6	10230.6	10142.6
-0.31943	-157.573		-0.24065	-188.587		-0.18506	-221.995														525.309	6.24373	55.0842	83.376	75.1919	43.3946	23.3946	23.3946		789.67	10726.5	10911.1	10530.2	10530.2	10530.4	10702.2	10689.4	10546.9	10562.9		790.1	10186.4	10353.8	10135.8	10135.8	10135.8	10229.7	10216.9	10141.5
-0.3203	-158.862		-0.2414	-190.328		-0.1857	-224.445														527.059	12.1555	42.4639	65.248	42.1255	30.9389	30.9389	30.9389		789.57	10671.2	10894.1	10527.5	10527.5	10527.7	10709	10667.1	10542	10558.1		790	10341.3	10344.3	10135.5	10135.5	10135.5	10235	10204.9	10140.4
-0.32251	-160.088		-0.24231	-192.246		-0.18634	-226.378														528.808	31.4949	71.5994	79.7433	61.5453	28.8669	12.8669	12.8669		789.47	10663.1	10880.5	10524.9	10524.9	10525.2	10716.5	10647.3	10537.6	10553.6		789.9	10203.5	10336.3	10134.7	10134.7	10134.7	10239.9	10193.9	10138.7
-0.32369	-161.377		-0.24335	-193.915		-0.18742	-228.098														530.557	35.647	41.7476	69.9291	59.9956	57.1802	17.1802	17.1802		789.37	10496.2	10869.7	10522.4	10522.4	10522.7	10724.5	10629.6	10533.4	10549.2		789.8	10065.8	10330.8	10134.4	10134.4	10134.4	10245.7	10184.8	10137.8
-0.32462	-162.604		-0.24469	-195.478		-0.18766	-230.632														532.305	27.7198	46.5048	48.2655	42.977	36.4075	9.40748	9.40748		789.27	10644.7	10862.2	10520.5	10520.5	10520.8	10733.6	10614.2	10530	10545.6		789.7	10194.5	10327.6	10134.7	10134.7	10134.7	10252.5	10177.6	10137.5
-0.32675	-163.924		-0.24497	-197.183		-0.18854	-232.91														534.053	37.8252	57.8556	70.2378	47.2644	29.5089	29.5089	29.5089		789.17	10645.5	10856.6	10518.1	10518.1	10518.4	10742.8	10599.9	10526.3	10541.5		789.6	10108.2	10325.5	10134.4	10134.4	10134.4	10259	10170.8	10136.8
-0.32839	-165.433		-0.2464	-198.603		-0.18941	-234.714														535.803	27.342	42.9875	78.9289	23.9952	27.0478	28.2373	4.82577		789.07	10515.7	10853.3	10515.6	10515.6	10516	10752.5	10586.9	10522.7	10537.5		789.5	10096.6	10325.2	10134.5	10134.5	10134.5	10266.3	10165.4	10136.5
-0.32905	-167.383		-0.24793	-200.273		-0.1907	-236.347														537.551	30.6471	35.2317	61.452	38.7787	27.0319	30.1144	28.4057		788.97	10644.5	10852.6	10513.6	10513.6	10514	10763.4	10575.7	10519.8	10534.1		789.4	10102.9	10326.3	10134.7	10134.7	10134.7	10274.1	10160.8	10136.4
-0.33027	-168.641		-0.24898	-201.48		-0.19091	-238.969														539.298	37.0977	38.2099	55.9953	52.9721	14.424	5.5982	12.514		788.87	10508	10853.3	10511.1	10511.1	10511.6	10774.3	10565.1	10516.4	10530.2		789.3	10198.1	10328.6	10134.8	10134.8	10134.8	10282.2	10156.8	10136.2
-0.3316	-170.15		-0.25018	-202.865		-0.19154	-240.902														541.045	17.1702	52.5769	60.8096	44.0076	42.2554	36.0053	32.687		788.77	10560.3	10856.5	10509.1	10509.1	10509.7	10786.5	10556	10513.7	10527		789.2	10354.6	10331.6	10134.5	10134.5	10134.5	10290.3	10153.1	10135.7
-0.33324	-171.281		-0.25082	-204.819		-0.19249	-242.449														542.791	37.4503	52.4922	69.2493	32.9887	44.4637	39.2982	30.6793		788.67	10689.5	10861.2	10506.9	10506.9	10507.6	10799.2	10547.6	10510.9	10523.6		789.1	10712.8	10335	10133.6	10133.6	10133.6	10298.2	10149.2	10134.6
-0.33544	-172.508		-0.2526	-206.026		-0.19368	-244.383														544.537	21.6531	44.4955	41.6253	32.0467	36.8842	36.9133	16.3992		788.57	10869.6	10867.1	10504.3	10504.3	10505	10812.2	10539.5	10507.6	10519.8		789	10174.7	10338	10131.1	10131.1	10131.1	10305.1	10144.2	10131.9
-0.33674	-174.049		-0.25349	-207.98		-0.19428	-245.886														546.283	19.1467	40.9354	41.0297	45.8037	54.94	39.6115	45.7946		788.47	10892.8	10874	10500.9	10500.9	10501.8	10825.2	10531.4	10503.8	10515.4		788.9	10018.4	10344.2	10130.9	10130.9	10131	10314.7	10141.9	10131.6
-0.33774	-175.181		-0.25413	-209.933		-0.1957	-247.691														548.029	7.75416	33.7691	51.8766	31.1235	21.3638	30.9658	24.3496		788.37	10726.5	10882.4	10497.5	10497.5	10498.4	10839.1	10523.8	10500	10511		788.8	10270.9	10352	10131.4	10131.4	10131.4	10325.5	10140.5	10132
-0.33955	-176.501		-0.25519	-211.567		-0.19598	-250.098														549.774	14.5391	48.6421	31.7866	30.5218	54.5185	36.3906	30.1098		788.27	10717.3	10892.9	10494.6	10494.6	10495.7	10854.3	10517.3	10496.8	10507.2		788.7	10453.9	10359.6	10130.8	10130.8	10130.9	10335.8	10138.4	10131.3
-0.34124	-177.57		-0.25661	-212.988		-0.19662	-251.987														551.519	17.9699	56.8481	66.028	36.4418	27.5073	24.4635	21.8326		788.17	10562.5	10904.9	10491.8	10491.8	10493	10870.5	10511.3	10493.6	10503.6		788.6	10305.1	10367.4	10129.5	10129.5	10129.5	10345.9	10135.8	10129.8
-0.3417	-180.148		-0.2568	-215.758		-0.19793	-254.136														553.263	36.8613	36.2984	58.9956	51.2092	37.3668	14.8058	22.4775		788.07	10797.4	10918.9	10489.6	10489.6	10490.9	10888.2	10506.3	10491.1	10500.5		788.5	10352.7	10376.6	10128.7	10128.7	10128.7	10357.2	10133.9	10129
-0.34255	-182.255		-0.25761	-217.854																	555.007	38.1744	49.2321	59.9929	12.0902	33.7823	38.7079	26.2448		787.97	10795.1	10933.6	10486.5	10486.5	10487.9	10906.1	10500.8	10487.7	10496.6		788.4	10239.6	10386.5	10127.7	10127.7	10127.8	10368.9	10132.1	10128
-0.34441	-183.513		-0.25867	-219.026																	556.751	41.7173	52.2393	40.8139	51.0296	34.0927	22.8228	39.7464		787.87	10846.9	10949.7	10483.3	10483.3	10485	10925	10495.6	10484.4	10492.8		788.3	10279.1	10397.8	10127.3	10127.3	10127.3	10381.8	10130.8	10127.5
-0.34545	-184.991		-0.26029	-220.553																	558.495	28.625	32.1941	49.5907	27.9844	33.439	24.9424	14.4184		787.77	11057.9	10967.1	10480	10480	10481.9	10944.7	10490.5	10480.9	10488.8		788.2	10405.6	10409.8	10126.6	10126.6	10126.7	10395.2	10129.5	10126.8
-0.34679	-186.091		-0.26121	-221.548																	560.238	34.4323	33.1565	52.6561	20.5573	45.0917	27.844	28.6142		787.67	11151.8	10985.2	10475.9	10475.9	10478	10964.9	10484.8	10476.6	10484		788.1	10484.7	10422.1	10125.4	10125.4	10125.5	10408.8	10127.8	10125.5
-0.34877	-187.601		-0.26233	-223.075																	561.981	15.5724	47.312	57.4153	32.1074	33.7242	25.0162	36.2402		787.57	11099.7	11004.4	10471.4	10471.4	10473.7	10985.8	10479	10472	10479		788	10369.3	10435	10123.9	10123.9	10124	10422.8	10125.9	10124
-0.34943	-189.141		-0.26302	-225.384																	563.723	45.3469	52.4806	35.5763	27.2953	36.44	22.2782	29.1199		787.47	11156.1	11025.4	10467.1	10467.1	10469.7	11008.2	10473.6	10467.6	10474.1		787.9	10519.3	10449.3	10122.8	10122.8	10122.9	10438.1	10124.4	10122.9
-0.35136	-190.305		-0.26461	-226.946																	565.465	9.42228	58.2305	41.1701	22.6202	38.4473	21.2995	4.82165		787.37	11301.7	11047.6	10462.6	10462.6	10465.5	11031.8	10468.1	10463	10469.1		787.8	10367.6	10463.9	10121.1	10121.1	10121.2	10453.6	10122.4	10121.2
-0.35335	-191.405		-0.26531	-228.793																	567.207	18.0244	30.7141	67.2566	40.281	44.6801	29.4769	40.6442		787.27	11546.5	11071	10457.5	10457.5	10460.8	11056.1	10462.2	10457.9	10463.6		787.7	10444.7	10480.1	10120.1	10120.1	10120.2	10470.6	10121.1	10120.1
-0.35368	-193.355		-0.26637	-230.427																	568.949	24.2293	47.4692	54.706	30.0715	23.0333	29.5065	23.0746		787.17	11578.1	11095.1	10451.5	10451.5	10455.2	11081	10455.5	10451.8	10457.1		787.6	10561.5	10497	10118.7	10118.7	10118.8	10488.3	10119.5	10118.7
-0.35569	-194.423		-0.26766	-231.635																	570.69	7.40072	36.9477	49.1261	23.9704	24.4075	37.7564	26.0633		787.07	11548.2	11120.7	10445.4	10445.4	10449.5	11107.2	10448.7	10445.6	10450.6		787.5	10648.4	10514.5	10116.8	10116.8	10117	10506.4	10117.5	10116.8
-0.35731	-195.587		-0.26791	-233.412																	572.431	25.794	61.3937	34.3469	25.1279	46.2089	26.9791	14.9937		786.97	11588.5	11148.2	10439.3	10439.3	10443.9	11135.1	10442.1	10439.5	10444.2		787.4	10590.4	10532.7	10114.5	10114.5	10114.7	10525.2	10115.1	10114.5
-0.3578	-197.725		-0.26956	-234.867																	574.171	13.5136	49.787	26.6674	22.7144	32.413	35.693	15.2662		786.87	11419.7	11177.4	10433.1	10433.1	10438.2	11164.5	10435.5	10433.3	10437.6		787.3	10747.6	10552.3	10112.5	10112.5	10112.7	10545.3	10112.9	10112.5
-0.35929	-199.045		-0.27074	-237.175																	575.911	11.615	39.0745	39.1486	28.9892	35.5751	50.6704	8.77104		786.77	11381.4	11209.1	10427.5	10427.5	10433.2	11196.3	10429.5	10427.6	10431.7		787.2	10710	10572.4	10109.8	10109.8	10110	10565.8	10110.1	10109.8
-0.3613	-200.115		-0.27136	-239.164																	577.651	16.8822	38.7987	36.5906	3.05006	36.0651	8.86213	32.4782		786.67	11549	11242.8	10422	10422	10428.3	11230	10423.6	10422.1	10425.9		787.1	10645.5	10593.9	10107.2	10107.2	10107.5	10587.7	10107.5	10107.2
-0.36311	-201.436		-0.27218	-241.224																	579.389	10.6985	43.2223	29.1599	14.0423	45.5831	15.4821	43.0497		786.57	11692.9	11278	10415.9	10415.9	10422.9	11265	10417.2	10416	10419.5		787	10661	10616.9	10104.9	10104.9	10105.3	10611.1	10105.1	10104.9
-0.36438	-202.63		-0.27329	-242.325																	581.128	21.9649	36.1221	42.519	42.4857	34.0952	28.0677	6.37656		786.47	11560.8	11314.8	10409.2	10409.2	10417	11301.4	10410.3	10409.3	10412.5		786.9	10542.2	10641.2	10102.5	10102.5	10103	10635.8	10102.7	10102.5
-0.36528	-203.888		-0.27446	-244.208																	582.867	10.682	46.6987	21.1517	29.6179	31.9639	32.7983	23.9393		786.37	11752.5	11354.2	10403	10403	10411.6	11340.3	10403.9	10403	10406		786.8	10775.7	10667.5	10100.6	10100.7	10101.2	10662.3	10100.8	10100.7
-0.367	-205.302		-0.27524	-245.913																	584.605	6.10158	37.6743	14.7058	12.8632	29.1786	13.1721	22.8155		786.27	11739.2	11395.2	10396	10396	10405.6	11380.6	10396.8	10396.1	10398.9		786.7	10905.3	10694.1	10097.8	10097.8	10098.4	10689.2	10097.9	10097.8
-0.36868	-206.781		-0.2762	-247.724																	586.343	25.0068	48.7921	29.2615	3.25395	36.0026	18.6976	32.9922		786.17	11730	11438.7	10389.1	10389.1	10399.7	11423.3	10389.8	10389.1	10391.7		786.6	11033.9	10721.9	10094.3	10094.3	10095	10717.1	10094.4	10094.3
-0.36893	-209.233		-0.27669	-249.926																	588.081	13.2168	39.5613	25.2706	15.1589	4.0149	26.2235	34.6644		786.07	11703.3	11484.7	10382.2	10382.2	10394	11468.3	10382.7	10382.2	10384.6		786.5	11002.8	10750.6	10090.3	10090.3	10091.1	10746	10090.4	10090.3
-0.3711	-210.491		-0.27861	-251.347																	589.819	34.3845	36.8659	24.8161	28.152	10.7752	30.8658	23.806		785.97	11802.7	11533.4	10375.3	10375.3	10388.4	11515.8	10375.8	10375.4	10377.6		786.4	11014	10781.1	10086.4	10086.4	10087.3	10776.7	10086.5	10086.4
-0.37221	-211.875																				591.556	22.8506	44.8629	39.6558	27.9647	27.9591	41.0698	27.5363		785.87	12106.8	11584.4	10368.1	10368.1	10382.6	11565.5	10368.5	10368.1	10370.2		786.3	11071.9	10813.4	10082.4	10082.5	10083.5	10809	10082.5	10082.4
-0.3731	-213.541																				593.293	43.2944	40.0149	31.3018	2.1792	20.2418	49.9127	29.8527		785.77	12017.5	11637.1	10359.7	10359.7	10375.7	11616.6	10360	10359.7	10361.6		786.2	11332.5	10847.2	10078.2	10078.2	10079.5	10842.9	10078.2	10078.2
-0.37532	-214.736																				595.027	42.3679	52.1979	21.2023	28.9151	17.1209	34.1425	37.4117		785.67	12032.1	11693	10351.6	10351.7	10369.3	11670.9	10351.9	10351.6	10353.4		786.1	11196.4	10881.8	10072.8	10072.9	10074.3	10877.5	10072.9	10072.8
-0.37632	-216.276																				596.763	28.1417	41.4228	32.7294	31.8412	41.9864	21.2573	33.1423		785.57	12175.6	11751.9	10343.5	10343.5	10363	11727.8	10343.7	10343.5	10345.1		786	11142.8	10919	10068	10068.1	10069.7	10914.7	10068	10068
-0.37788	-217.502																				598.499	15.6922	53.0411	23.3826	34.1337	16.7803	26.3415	20.8875		785.47	12209.4	11813.4	10334.8	10334.8	10356.3	11787.2	10334.9	10334.8	10336.3		785.9	11168.8	10958.5	10063.4	10063.5	10065.4	10954.1	10063.5	10063.4
-0.37887	-219.421																				600.235	14.4383	40.823	25.2058	25.7372	22.2176	22.386	21.501		785.37	12266	11877.9	10325.9	10326	10349.6	11849.4	10326	10325.9	10327.3		785.8	11303.1	11000	10058.7	10058.8	10061	10995.4	10058.7	10058.7
-0.38009	-221.464																				601.97	25.8838	35.8016	34.0117	32.4453	51.6895	2.02406	31.6584		785.27	12652.1	11945.6	10316.8	10316.9	10342.9	11914.5	10316.9	10316.8	10318		785.7	11412.9	11043.2	10053.4	10053.5	10056	11038.4	10053.4	10053.4
-0.38127	-222.376																				603.705	0.77994	21.1223	33.7394	36.5582	33.2704	28.4651	28.7689		785.17	12886.5	12015.4	10306.2	10306.3	10335	11981.3	10306.3	10306.2	10307.4		785.6	11682.6	11088.3	10047.6	10047.7	10050.6	11083.2	10047.6	10047.6
-0.38242	-224.106																				605.437	0.00273	31.6809	35.1491	21.3353	22.2059	40.3718	40.4689		785.07	12751.3	12087.7	10294.7	10294.9	10326.4	12050.5	10294.8	10294.8	10295.8		785.5	11245.4	11134.6	10040.6	10040.8	10044	11129.2	10040.6	10040.6
-0.38391	-225.427																				607.172	9.90903	27.7104	11.7613	56.4183	16.1885	39.5291	42.606		784.97	12648.3	12164.2	10283.7	10283.9	10318.6	12123.4	10283.8	10283.7	10284.7		785.4	11229.8	11185.3	10035.4	10035.6	10039.4	11179.5	10035.4	10035.4
-0.38579	-226.653																				608.905	33.7404	44.725	24.1705	31.1745	31.3717	20.3215	27.9428		784.87	12560.7	12244.7	10273.1	10273.3	10311.4	12200.1	10273.1	10273.1	10274		785.3	11089.5	11238.6	10030.3	10030.6	10034.9	11232.2	10030.3	10030.3
-0.38754	-228.036																				610.639	6.05458	26.02	28.6974	9.3483	23.2928	8.5307	36.0034		784.77	12690.8	12329.2	10262.7	10262.9	10304.8	12280.4	10262.7	10262.7	10263.5		785.2	11403.9	11295.1	10025.8	10026.1	10031	11288.2	10025.8	10025.8
-0.38906	-229.325																				612.372	23.6861	55.7085	43.0475	24.7815	45.1938	25.0983	44.1439		784.67	12830.6	12417.1	10251.8	10252.1	10298	12363.6	10251.8	10251.8	10252.5		785.1	11506.6	11353	10019.9	10020.3	10025.9	11345.4	10019.9	10019.9
-0.38991	-231.023																				614.103	33.3585	33.6335	45.4303	39.5425	31.6799	41.7783	56.4104		784.57	12781.6	12508.2	10240.3	10240.7	10291	12449.7	10240.4	10240.3	10241		785	11424.6	11413.3	10013.5	10014	10020.4	11404.8	10013.5	10013.5
-0.39135	-232.407																				615.836	2.78505	43.0574	48.0029	34.286	45.7761	45.6843	51.8297		784.47	12885.9	12603.3	10229	10229.4	10284.5	12539.3	10229	10229	10229.7		784.9	11581.9	11476.7	10007.5	10008	10015.3	11467.2	10007.5	10007.5
-0.39297	-234.356																				617.568	15.1759	24.2743	32.9771	41.3233	19.6075	26.2879	42.5033		784.37	12895.8	12701.7	10217.3	10217.8	10278.1	12631.6	10217.3	10217.3	10217.9		784.8	11693.9	11542.2	10000.8	10001.4	10009.6	11531.6	10000.8	10000.8
-0.39264	-236.337																				619.3	28.4762	27.2375	52.0245	20.9559	36.3717	27.9819	42.9374		784.27	13021.6	12803.8	10205.5	10206.1	10272	12727.1	10205.5	10205.5	10206		784.7	11717.8	11610.1	9993.53	9994.29	10003.6	11598.3	9993.54	9993.53
-0.39491	-237.469																				621.029	24.778	19.6409	55.7057	44.2788	21.568	38.5787	28.7903		784.17	13229.4	12909	10193.1	10193.9	10266	12825.1	10193.1	10193.1	10193.6		784.6	11747.4	11680.7	9986.16	9987.06	9997.61	11667.5	9986.16	9986.16
-0.39653	-239.009																				622.76	19.3931	36.8317	47.9754	34.3437	33.4327	62.9148	38.0873		784.07	13300.6	13016.8	10180	10180.9	10259.7	12925.1	10180	10180	10180.5		784.5	11908.3	11754	9978.63	9979.7	9991.62	11739.1	9978.63	9978.63
-0.39724	-240.896																				624.491	42.3536	20.1632	58.8547	45.4481	33.1205	32.1125	42.5153		783.97	13309.3	13127.6	10166.5	10167.6	10253.6	13027.3	10166.5	10166.5	10167		784.4	12015.7	11829.4	9970.38	9971.65	9985.11	11812.6	9970.38	9970.38
-0.39816	-242.908																				626.222	24.8276	41.2046	38.1764	47.7099	8.52157	47.5796	43.7471		783.87	13458	13241.3	10153	10154.3	10248.2	13131.7	10153	10153	10153.4		784.3	12281.2	11906.9	9961.64	9963.14	9978.31	11888	9961.64	9961.64
-0.40048	-243.6																				627.95	1.71901	46.3201	39.5607	32.2585	33.554	48.5758	37.7649		783.77	13493.2	13357	10138.9	10140.5	10242.8	13237.3	10138.9	10138.9	10139.3		784.2	12112.1	11985.8	9951.72	9953.49	9970.58	11964.5	9951.72	9951.72
-0.4021	-244.764																				629.68	36.4316	33.2353	15.1029	15.3091	55.5203	64.3435	55.4532		783.67	13545.6	13475	10124.6	10126.5	10238	13344.2	10124.6	10124.6	10124.9		784.1	12455.6	12067.7	9942.48	9944.57	9963.8	12043.7	9942.48	9942.48
-0.40217	-247.027																				631.41	32.2146	17.1209	35.4493	48.0596	40.9703	42.7629	46.3677		783.57	13870.2	13594.5	10110.1	10112.3	10233.7	13451.7	10110.1	10110.1	10110.4		784	12267.6	12150.3	9931.73	9934.2	9955.79	12123.2	9931.73	9931.73
-0.40343	-248.632																				633.137	24.683	36.1609	45.1997	34.3793	36.9392	39.8378	52.7167		783.47	14042.4	13714.1	10094.3	10096.9	10229.1	13558.4	10094.3	10094.3	10094.5		783.9	12355.4	12235.5	9921.75	9924.64	9948.87	12205	9921.75	9921.75
-0.40591	-250.511																				634.866	12.1054	45.4134	22.1748	40.0985	29.5074	18.0185	37.7754		783.37	14087.2	13833.8	10077.8	10081	10224.7	13663.8	10077.8	10077.8	10078		783.8	12925.3	12321.8	9911.34	9914.74	9941.89	12287.4	9911.34	9911.34
																					636.594	27.08	31.2914	32.3663	40.7204	30.0504	40.0827	39.8273		783.27	14122	13953.3	10061.1	10064.8	10221.1	13768	10061.1	10061.1	10061.3		783.7	13058	12406.8	9898.45	9902.44	9932.83	12368	9898.45	9898.45
																					638.323	35.3682	44.137	61.9659	21.553	31.2499	30.9827	32.7832		783.17	14380.9	14072.1	10044.2	10048.6	10218.4	13870	10044.2	10044.2	10044.4		783.6	12733.3	12491.9	9884.94	9889.61	9923.59	12448.2	9884.94	9884.94
																					640.049	18.2287	27.5946	62.862	44.7289	30.7117	40.5652	25.6628		783.07	14581.4	14188.5	10026.3	10031.5	10215.8	13968.2	10026.3	10026.3	10026.5		783.5	12919.7	12578.5	9872.76	9878.22	9916.16	12529.3	9872.76	9872.76
																					641.776	41.087	32.7658	19.6088	39.2902	47.3058	41.958	44.6669		782.97	14550.9	14301.8	10007.6	10013.7	10213.7	14061.8	10007.6	10007.6	10007.8		783.4	12633.3	12663.9	9859.73	9866.1	9908.43	12608.5	9859.73	9859.73
																					643.503	41.1115	17.6023	31.138	39.613	15.7286	31.1293	36.7409		782.87	14706.2	14412.1	9988.96	9996.16	10213.1	14150.6	9988.96	9988.96	9989.11		783.3	12816.6	12749.5	9847.87	9855.29	9902.45	12687.2	9847.87	9847.87
																					645.228	28.1216	41.6093	31.3115	26.1141	38.1497	48.1462	35.3966		782.77	14879.2	14517.7	9969.66	9978.12	10213.2	14232.9	9969.66	9969.66	9969.81		783.2	13054.1	12832.6	9835.18	9843.8	9896.31	12762.5	9835.18	9835.18
																					646.955	38.0738	49.9384	18.4659	43.7394	43.4631	34.9656	8.73577		782.67	14743.3	14617.9	9949.66	9959.58	10214.3	14307.7	9949.66	9949.66	9949.79		783.1	13001.9	12912.2	9821.42	9831.43	9889.82	12833.5	9821.42	9821.42
																					648.679	28.3941	21.0918	39.973	38.4692	36.5071	34.8615	27.8696		782.57	14689.5	14712.7	9930.09	9941.69	10217.5	14375.1	9930.09	9930.09	9930.21		783	13076.5	12988.9	9807.82	9819.43	9884.29	12900.6	9807.82	9807.82
																					650.405	27.6404	34.3664	36.0417	16.7489	36.0262	27.3295	37.9697		782.47	14613	14801.1	9910.64	9924.2	10222.6	14433.7	9910.64	9910.64	9910.75		782.9	13110.2	13061.4	9793.84	9807.29	9879.27	12962.3	9793.84	9793.84
																					652.131	36.5759	38.9294	37.6831	28.4342	41.9671	41.7758	49.6226		782.37	14757.4	14882.5	9891.4	9907.22	10230	14482.6	9891.4	9891.4	9891.5		782.8	13136	13129.1	9779.66	9795.22	9875.01	13017.9	9779.66	9779.66
																					653.854	43.7175	66.4966	70.2347	37.4913	48.5751	33.1651	35.7987		782.27	15167.3	14955.3	9871.56	9889.98	10238.9	14520.3	9871.56	9871.56	9871.65		782.7	13063.3	13191.2	9765.31	9783.27	9871.66	13066.7	9765.31	9765.31
																					655.579	15.5461	41.6052	22.4395	34.1288	40.3298	36.7148	15.3503		782.17	15209.7	15018.2	9850.14	9871.57	10248.5	14544.9	9850.14	9850.14	9850.22		782.6	13279.4	13247.7	9751.2	9771.92	9869.74	13108.3	9751.2	9751.2
																					657.304	24.934	50.0279	44.9137	31.4995	9.93787	9.9363	18.5843		782.07	15327.3	15072	9828.49	9853.36	10260.4	14557.3	9828.49	9828.49	9828.56		782.5	13447.5	13296.7	9736.12	9759.97	9868.14	13140.6	9736.12	9736.12
																					659.026	27.7357	55.2708	24.0045	23.9253	39.2005	39.542	27.5108		781.97	15294.2	15116.4	9806.33	9835.17	10274.5	14556.6	9806.33	9806.33	9806.4		782.4	13441.7	13337.8	9720.25	9747.67	9867.19	13163.3	9720.25	9720.25
																					660.75	14.1564	39.0787	9.60525	22.8481	38.9865	25.7877	17.6143		781.87	15166.9	15151.8	9784.21	9817.58	10291.5	14543.1	9784.21	9784.21	9784.27		782.3	13407.6	13371.5	9704.34	9735.83	9867.77	13176.5	9704.34	9704.34
																					662.472	15.2174	19.6871	7.38797	11.9003	14.2182	21.7839	24.0125		781.77	15073.7	15178.9	9762.48	9801.05	10311.9	14517.1	9762.48	9762.48	9762.53		782.2	13293.1	13397.7	9688.5	9724.61	9870.17	13179.8	9688.5	9688.5
																					664.195	26.807	39.9425	11.6138	31.0644	39.1694	24.2449	9.14689		781.67	15514.9	15197.9	9741	9785.52	10336	14478.5	9741	9741	9741.05		782.1	13236.9	13416.8	9673.09	9714.44	9874.92	13173.5	9673.09	9673.09
																					665.916	14.7219	47.3879	32.9223	36.3196	33.9062	54.3901	21.1865		781.57	15692.6	15207.4	9717.83	9769.13	10362	14425.5	9717.83	9717.83	9717.88		782	13386	13428.4	9657.85	9705.15	9881.94	13156.9	9657.85	9657.85
																					667.639	14.1115	30.1914	24.9521	19.641	2.64668	21.0224	12.0724		781.47	15327.8	15209.3	9693.93	9752.96	10391.2	14359.5	9693.93	9693.93	9693.97		781.9	13531.2	13432.2	9641.91	9695.93	9890.59	13129.4	9641.91	9641.91
																					669.361	25.802	33.8003	2.45975	26.6898	-5.85315e-07	13.8244	19.3078		781.37	15298.9	15206.5	9671.27	9739.1	10425.7	14283.2	9671.27	9671.27	9671.31		781.8	13482.2	13428.6	9625.28	9686.91	9901.09	13091.1	9625.28	9625.28
																					671.081	30.9845	59.1613	33.6916	26.424	29.0865	9.89986	12.7169		781.27	15356.6	15199.1	9648.64	9726.47	10464.6	14195.9	9648.64	9648.64	9648.67		781.7	13574.7	13419.2	9608.79	9679.01	9914.54	13043.2	9608.79	9608.79
																					672.803	18.9539	64.9846	30.5803	-6.03849e-06	28.7443	22.113	23.9258		781.17	15327.2	15188	9625.71	9714.91	10508	14098.1	9625.71	9625.71	9625.74		781.6	13545.7	13404.2	9591.83	9671.74	9930.63	12985.4	9591.83	9591.83
																					674.522	15.614	34.3619	19.0406	15.5515	14.3553	15.4025	34.1273		781.07	15193.1	15174.9	9602.81	9704.89	10556.5	13991.2	9602.81	9602.81	9602.83		781.5	13463.5	13385.1	9574.92	9665.75	9950.14	12919	9574.92	9574.92
																					676.243	26.616	58.6202	19.3804	8.08649	26.5074	49.0042	9.28441		780.97	15126.1	15161.8	9580.31	9697	10610.9	13876.4	9580.31	9580.31	9580.34		781.4	13420.6	13363.3	9558.29	9661.43	9973.68	12844.7	9558.29	9558.29
																					677.962	2.69798	28.4786	12.3229	31.2772	14.2591	20.9257	6.3044		780.87	15020.8	15150.1	9557.98	9691.18	10671	13754.6	9557.98	9557.98	9558		781.3	13343	13340	9541.78	9658.73	10001.4	12763.4	9541.78	9541.78
																					679.682	6.47044	41.2083	27.2813	30.3356	28.041	22.9583	23.6239		780.77	15046.4	15141.5	9535.95	9687.81	10737.4	13627	9535.95	9535.95	9535.97		781.2	13209.6	13316.6	9525.52	9658.01	10033.8	12675.8	9525.52	9525.52
																					681.4	3.34486	47.52	7.16601	9.65032	5.03326	26.9333	-5.34687e-13		780.67	15222.4	15137.1	9513.75	9686.69	10810.1	13494	9513.75	9513.75	9513.76		781.1	13349.6	13294.8	9509.77	9659.7	10071.6	12583	9509.77	9509.77
																					683.12	5.50003	38.7758	19.0689	16.9048	1.82497	44.2037	16.2098		780.57	15004.2	15138.1	9490.82	9687.53	10888.6	13356.2	9490.82	9490.82	9490.83		781	13448.2	13275	9493.35	9662.83	10114	12484.8	9493.35	9493.35
																					684.838	13.5892	46.1719	10.3517	11.5726	1.30483	33.5003	20.5038		780.47	15023.5	15147.5	9468.6	9692.11	10974.7	13215.9	9468.6	9468.6	9468.62		780.9	13658.5	13259	9476.44	9667.83	10161.7	12382.2	9476.44	9476.44
																					686.557	11.1757	54.462	-6.89386e-06	11.8661	13.6753	14.7091	25.5936		780.37	15064.7	15165.7	9446.24	9699.9	11067.5	13073.3	9446.24	9446.24	9446.25		780.8	13388.1	13247.6	9458.56	9674.48	10214.6	12275.6	9458.56	9458.56
																					688.273	26.9916	33.8714	16.6904	27.932	3.16009	23.0588	9.49873		780.27	14986.9	15194	9423.64	9711.23	11167.3	12929	9423.64	9423.64	9423.65		780.7	13156.2	13244.5	9441.76	9685.11	10275.1	12167.8	9441.76	9441.76
																					689.992	2.08064	47.5825	11.908	29.8095	1.13649	22.974	24.5805		780.17	14675.6	15234.2	9401.24	9726.98	11274.3	12784.3	9401.24	9401.24	9401.25		780.6	13283.8	13251	9425.88	9699.93	10343.5	12059.4	9425.88	9425.88
																					691.708	7.57111	45.132	13.2914	10.5	23.8418	34.7479	0.85613		780.07	14935.4	15288	9379.9	9748.48	11389.2	12640.7	9379.9	9379.9	9379.91		780.5	13365.5	13266.9	9409.38	9717.71	10418.5	11949.4	9409.38	9409.38
																					693.426	22.0113	32.9296	33.3043	9.85738	22.502	-1.01165e-06	24.6785		779.97	15318.6	15354	9357.53	9774.23	11509.5	12496.8	9357.53	9357.53	9357.54		780.4	13411.5	13293.6	9392.46	9739.1	10500.6	11838.8	9392.46	9392.46
																					695.141	29.6178	28.5774	10.4337	31.3514	24.7688	21.0704	9.3814		779.87	15051.3	15432.2	9333.68	9804.31	11634.2	12352.7	9333.68	9333.68	9333.68		780.3	13304.9	13332.1	9375.28	9764.63	10589.8	11728.2	9375.28	9375.28
																					696.858	19.1969	54.4743	27.4531	12.3709	28.2513	7.17377	21.6717		779.77	15351.6	15525.2	9310.72	9841.83	11764.7	12211.1	9310.72	9310.72	9310.72		780.2	13358.8	13384	9358.48	9795.49	10686.6	11618.9	9358.48	9358.48
																					698.573	23.4057	51.2252	31.0355	18.4734	34.3088	27.9579	20.4209		779.67	15614.3	15630.8	9286.57	9885.49	11897.9	12070.5	9286.57	9286.57	9286.57		780.1	13589.3	13448.9	9341.37	9831.55	10789.7	11510.3	9341.37	9341.37
																					700.288	13.7782	44.6512	12.7085	25.1779	29.7495	38.946	15.0339		779.57	15685.9	15748.2	9261.37	9936.21	12032	11931.3	9261.37	9261.37	9261.37		780	13121.1	13525.9	9323.2	9872.6	10897.3	11402.4	9323.2	9323.2
																					702.004	0.56981	35.8295	3.57278	37.078	27.2399	30.3188	24.6632		779.47	15780.6	15877.3	9235.81	9995.69	12166	11794.4	9235.81	9235.81	9235.82		779.9	13581	13617.5	9306.97	9922.38	11011	11298.1	9306.97	9306.97
																					703.718	22.4	40.2439	20.5854	15.7486	42.111	39.0988	16.4438		779.37	15874.2	16016.5	9209.82	10064.8	12297.3	11660.1	9209.82	9209.82	9209.82		779.8	13651.9	13718.5	9288.69	9977.58	11124.3	11194	9288.69	9288.69
																					705.433	4.93133	59.6086	13.5368	20.1134	3.26944	32.6422	10.6494		779.27	15996.3	16163.9	9183.38	10144.8	12423.1	11528.5	9183.38	9183.38	9183.39		779.7	13974.9	13828.7	9270.03	10040.7	11236.2	11091.8	9270.03	9270.03
																					707.146	14.2113	60.1121	32.4864	22.3924	28.0295	37.6655	32.2801		779.17	15999.9	16317.5	9156.4	10236.8	12540.3	11399.5	9156.4	9156.4	9156.41		779.6	13860.9	13944.5	9249.92	10111.6	11342.2	10990.5	9249.92	9249.92
																					708.859	5.47272	39.749	43.1241	49.9578	12.3141	21.42	24.5318		779.07	16090.1	16475.1	9129.31	10342.7	12645.9	11273.8	9129.31	9129.31	9129.32		779.5	13508.1	14064.8	9230.2	10193.1	11439.7	10892.3	9230.2	9230.2
																					710.574	25.9145	40.7403	2.09075	28.2327	36.1715	41.5181	25.0086		778.97	16336	16634.5	9101.79	10463.7	12736.2	11150.9	9101.79	9101.79	9101.79		779.4	13816.9	14187.1	9211.91	10287.4	11525.5	10798.1	9211.91	9211.91
																					712.286	18.4815	49.2437	20.5636	24.3118	36.1574	34.515	30.4054		778.87	16371.7	16792.7	9073.27	10600.9	12807.2	11030.6	9073.27	9073.27	9073.27		779.3	14340.2	14305.3	9192.22	10392.7	11591.8	10705.2	9192.22	9192.22
																					714	29.5488	37.0959	8.61214	41.307	25.7459	40.3821	9.34101		778.77	16582.1	16949	9044.51	10757	12856.6	10913.4	9044.51	9044.51	9044.51		779.2	14639	14415.5	9170.2	10509.4	11633.7	10612.7	9170.2	9170.2
																					715.711	48.6701	30.2614	29.5865	32.6073	28.9708	34.9985	26.8063		778.67	16582.7	17101.8	9014.87	10933.3	12881.3	10798.6	9014.87	9014.87	9014.88		779.1	14745.3	14516.6	9146.82	10640	11648.8	10521.5	9146.82	9146.82
																					717.423	31.6232	40.2364	37.7219	35.1449	26.5634	41.6602	30.6215		778.57	17150.5	17251.6	8985.13	11132.4	12880.2	10687.1	8985.13	8985.13	8985.13		779	14470.2	14608.6	9122.88	10786.4	11635.5	10432.5	9122.88	9122.88
																					719.136	20.1503	29.4642	28.9251	19.9347	30.5606	43.47	34.4184		778.47	17389.6	17397.5	8953.19	11354.6	12850.1	10576.7	8953.19	8953.19	8953.19		778.9	14752.5	14694.1	9100.02	10952	11595	10347.2	9100.02	9100.02
																					720.846	40.7822	48.5538	24.8197	16.6672	37.683	13.7608	38.1487		778.37	17389.4	17542.1	8920.26	11602.9	12792.2	10468.5	8920.26	8920.26	8920.26		778.8	14806.9	14772.9	9075.85	11135.6	11525.8	10263.2	9075.85	9075.85
																					722.556	31.4435	40.4735	34.2114	43.839	50.2951	47.5496	24.0348		778.27	17594.9	17689.3	8887.21	11879.9	12708.3	10363.4	8887.21	8887.21	8887.21		778.7	15003.8	14849.9	9051.34	11339.7	11431.5	10181.4	9051.34	9051.34
																					724.268	14.6869	50.8111	36.9689	50.6952	49.0562	46.5498	30.7708		778.17	17706.4	17841.8	8853.28	12186.5	12599.3	10260.3	8853.28	8853.28	8853.28		778.6	14938	14929.2	9025.89	11564.8	11315.1	10101.1	9025.89	9025.89
																					725.978	26.1007	40.2421	15.4791	46.2084	59.0568	22.9253	37.4753		778.07	18003.5	18002.9	8818.82	12523.5	12468	10159.8	8818.82	8818.82	8818.83		778.5	15193	15017	9000.61	11812.5	11182.1	10023.5	9000.61	9000.61
																					727.687	40.0461	41.6277	32.8233	28.1239	25.6094	65.5136	28.9217		777.97	18440.3	18175.4	8783.15	12890.2	12316.9	10060.8	8783.15	8783.15	8783.15		778.4	15322.9	15116.6	8974.13	12082.1	11035.8	9946.99	8974.13	8974.13
																					729.398	47.7638	34.2012	25.4192	25.5856	32.6766	35.69	14.0355		777.87	18655.1	18360.1	8745.74	13283.8	12148.6	9962.97	8745.74	8745.74	8745.74		778.3	15226.3	15232.3	8946.98	12373	10881.1	9872.09	8946.98	8946.98
																					731.107	1.57165	37.1871	27.9312	23.2518	30.24	56.8732	21.8575		777.77	18854.7	18558	8707.41	13701.4	11967.6	9866.86	8707.41	8707.41	8707.41		778.2	15232	15367.1	8920.13	12684.6	10723.1	9799.68	8920.13	8920.13
																					732.815	40.2782	27.3926	37.828	25.8541	40.8122	49.0549	29.7429		777.67	19185	18766.2	8668.21	14136.5	11776.9	9772.42	8668.21	8668.21	8668.21		778.1	15454.4	15520.7	8893.14	13013.2	10564.6	9729.2	8893.14	8893.14
																					734.523	26.4068	38.366	23.4077	35.6941	37.5996	33.8908	26.2783		777.57	19387.7	18977.5	8627.65	14578.3	11579.6	9679.14	8627.65	8627.65	8627.65		778	15507.1	15689.2	8865.09	13352.1	10407.6	9659.7	8865.09	8865.09
																					736.233	18.0625	47.7369	22.5886	36.5047	46.4173	36.4121	36.4987		777.47	19513.4	19182.2	8586.2	15014.1	11378.8	9587.32	8586.2	8586.2	8586.2		777.9	16184.3	15867.8	8836.69	13694.8	10254.6	9591.77	8836.69	8836.69
																					737.94	32.2717	18.0185	24.8506	41.2159	51.0634	43.678	45.8301		777.37	19527.4	19365.6	8544.14	15426.5	11177.2	9497.2	8544.14	8544.14	8544.14		777.8	16162.7	16044.8	8805.27	14028.1	10104.6	9522.72	8805.27	8805.27
																					739.647	20.433	32.0909	35.0853	32.0154	44.2494	43.5477	12.1161		777.27	19470.5	19510.3	8501.87	15795.7	10977.4	9409.08	8501.87	8501.87	8501.87		777.7	16081	16211.6	8773.81	14342.5	9961.27	9455.4	8773.81	8773.81
																					741.356	31.1944	38.011	19.2438	26.7453	55.1716	48.1875	44.8177		777.17	19479.6	19596.7	8459.65	16100.7	10781	9323.08	8459.65	8459.65	8459.65		777.6	16260.7	16354.5	8742.56	14624.2	9825.41	9389.99	8742.56	8742.56
																					743.062	27.2631	27.8085	30.859	30.2845	54.6438	41.3816	20.6829		777.07	19528.8	19604.5	8417.25	16319.6	10589.3	9238.94	8417.25	8417.25	8417.25		777.5	16447.6	16457	8710.42	14856.3	9696.17	9325.33	8710.42	8710.42
																					744.768	26.5258	35.7885	16.4576	68.6447	48.3879	32.0911	24.0875		776.97	19559	19517.3	8374.51	16435	10403	9156.36	8374.51	8374.51	8374.51		777.4	16294.8	16504.1	8677.33	15024.2	9573.34	9261.27	8677.33	8677.33
																					746.474	39.6184	31.9505	26.4355	51.0749	28.3727	21.2028	29.9451		776.87	19612.6	19324.4	8331.5	16435.5	10222.9	9075.39	8331.5	8331.5	8331.5		777.3	16600.1	16484.8	8644.76	15116.8	9458.28	9199.24	8644.76	8644.76
																					748.18	41.4719	28.4052	26.8144	33.6228	44.9661	42.0437	30.1908		776.77	19593.5	19022.8	8288.14	16317.9	10049.2	8995.83	8288.14	8288.14	8288.14		777.2	16477.3	16388.4	8610.74	15124.1	9348.63	9137.18	8610.74	8610.74
																					749.887	15.8377	30.7205	15.958	39.8152	45.4347	47.5614	39.428		776.67	19107.8	18618.2	8244.69	16087.8	9882.4	8917.85	8244.69	8244.69	8244.69		777.1	16276.4	16213.4	8577.11	15045	9245.81	9076.84	8577.11	8577.11
																					751.591	22.6559	30.012	55.4256	37.0624	41.0181	40.0729	40.5382		776.57	18440	18126	8202.86	15760.3	9724.36	8843.12	8202.86	8202.86	8202.86		777	16258.4	15963	8544.19	14883	9149.79	9018.53	8544.19	8544.19
																					753.296	27.6913	16.5204	27.2987	51.9899	47.8106	47.865	39.1018		776.47	17916.1	17565	8163.33	15354.5	9575.57	8772.2	8163.33	8163.33	8163.33		776.9	16321.8	15643.9	8511.2	14645.7	9059.28	8961.38	8511.2	8511.2
																					755	-0.00606	16.179	34.5898	44.6982	51.1078	30.2561	42.3675		776.37	17756.9	16956.4	8125.57	14891.9	9435.48	8704.55	8125.57	8125.57	8125.57		776.8	15773.4	15268.4	8477.8	14345.4	8973.59	8905	8477.8	8477.8
																					756.706	40.2764	44.7422	53.7816	49.3372	21.7317	57.9173	43.0507		776.27	17070.2	16319.9	8088.26	14392.4	9302.46	8638.75	8088.26	8088.26	8088.26		776.7	15521.3	14853.1	8446.61	13999.5	8894.85	8851.96	8446.61	8446.61
																					758.409	14.741	45.4476	32.2971	50.6268	40.968	60.3219	29.0768		776.17	16442.4	15676.2	8053.33	13877.3	9178.13	8576.66	8053.33	8053.33	8053.33		776.6	15139.5	14411.5	8416.35	13621.9	8821.4	8800.91	8416.35	8416.35
																					760.112	16.0283	12.387	24.674	34.9457	18.8906	41.69	36.2161		776.07	15650.3	15041.8	8020.57	13363.2	9062.09	8518.03	8020.57	8020.57	8020.57		776.5	14919.2	13958.5	8387.61	13227.9	8753.47	8752.4	8387.61	8387.61
																					761.815	15.7861	23.8487	23.6471	12.0908	32.5554	62.0285	30.4397		775.97	14692.7	14428.8	7990.6	12862.8	8954.55	8463.4	7990.6	7990.6	7990.6		776.4	14463.7	13505.1	8359.68	12828.8	8689.97	8705.66	8359.68	8359.68
																					763.518	35.0156	36.551	41.2912	32.2062	45.4354	48.3772	51.4064		775.87	14106.5	13847.1	7964.03	12386.4	8855.87	8413.35	7964.03	7964.03	7964.03		776.3	13631.7	13062.3	8333.58	12436.2	8631.64	8661.69	8333.58	8333.58
																					765.22	20.2051	1.18476e-06	31.3568	37.689	33.9878	41.9805	28.6287		775.77	13374.5	13300.5	7939.51	11938.1	8764.35	8366.46	7939.51	7939.51	7939.51		776.2	13137.3	12638.8	8310.92	12058.9	8579.76	8622.04	8310.92	8310.92
																					766.924	27.9663	30.4837	19.7075	44.68	37.0225	19.3383	29.265		775.67	12300.1	12792.2	7917.58	11521.8	8680.16	8323.21	7917.58	7917.58	7917.58		776.1	12859.4	12237.8	8290.29	11700.5	8532.63	8585.24	8290.29	8290.29
																					768.625	11.3953	23.7587	20.0942	20.8612	23.8134	41.898	41.1556		775.57	11683.9	12325.1	7899.51	11140.4	8604.35	8284.85	7899.51	7899.51	7899.51		776	12265.2	11861.9	8270.75	11364	8489.11	8550.35	8270.75	8270.75
																					770.327	10.1584	43.4837	25.2802	26.1011	21.0869	70.0364	32.8176		775.47	11289.7	11896.6	7883.64	10792	8534.89	8249.63	7883.64	7883.64	7883.64		775.9	11732.3	11513.5	8253.67	11051.9	8450.31	8518.67	8253.67	8253.67
																					772.028	23.4494	16.4207	49.0151	16.0111	15.9476	38.44	41.4297		775.37	10549	11505	7869.15	10475.2	8470.73	8216.74	7869.15	7869.15	7869.15		775.8	11293.5	11193.2	8238.8	10765.1	8415.78	8489.93	8238.8	8238.8
																					773.728	32.7053	19.9333	21.148	26.9024	41.4528	52.8387	13.766		775.27	10195.2	11149.6	7857.32	10189.5	8412.87	8187.39	7857.32	7857.32	7857.32		775.7	10665.6	10899.8	8225.73	10502.7	8384.93	8463.69	8225.73	8225.73
																					775.429	10.5251	6.14681	37.5928	20.843	58.8432	49.4768	43.3034		775.17	9924.27	10826.6	7846.75	9931.61	8359.62	8160.11	7846.75	7846.75	7846.75		775.6	10151.4	10633.1	8215.3	10264.6	8358.4	8440.72	8215.3	8215.3
																					777.128	18.0811	21.4685	31.3918	42.0621	38.3203	28.3553	34.9262		775.07	9728.92	10533.6	7837.14	9699.37	8310.48	8134.61	7837.14	7837.14	7837.14		775.5	10187.7	10391.6	8207.02	10049.5	8335.57	8420.55	8207.02	8207.02
																					778.828	27.127	30.4376	32.3075	34.9916	37.8278	40.932	41.763		774.97	9276.2	10267.8	7828.2	9490.2	8264.92	8110.54	7828.2	7828.2	7828.2		775.4	9781.75	10171.1	8198.55	9853.49	8313.95	8400.76	8198.55	8198.55
																					780.527	1.5627	24.3707	29.1048	32.658	16.3914	23.7096	38.8937		774.87	9252.96	10028.1	7820.89	9303.29	8223.73	8088.83	7820.89	7820.89	7820.89		775.3	9511.37	9972.17	8191.78	9677.17	8295.3	8383.26	8191.78	8191.78
																					782.228	28.1617	8.83025	17.8942	9.48818	27.8699	45.799	36.8297		774.77	9161.92	9810.5	7813.64	9135.01	8185.1	8067.88	7813.64	7813.64	7813.64		775.2	9135.91	9792.51	8186.14	9518.44	8278.94	8367.42	8186.14	8186.14
																					783.927	28.3848	30.1406	38.8584	12.1007	44.2168	51.9075	20.4199		774.67	9082.7	9613.21	7806.7	8983.73	8149.1	8047.88	7806.7	7806.7	7806.7		775.1	9226.54	9630.95	8182.08	9376.25	8265.2	8353.66	8182.08	8182.08
																					785.625	3.17161	22.7422	28.7777	26.0722	51.8808	42.1357	37.7289		774.57	9099.87	9434.52	7800.02	8847.92	8115.54	8028.8	7800.02	7800.02	7800.02		775	9084.68	9484.2	8177.61	9247.43	8252	8340	8177.61	8177.61
																					787.323	6.88552	45.3644	33.2389	26.5551	30.0644	49.2561	35.8929		774.47	8942.25	9272.12	7793.25	8725.55	8083.9	8010.21	7793.25	7793.25	7793.25		774.9	9009.61	9351.71	8173.73	9131.54	8240.26	8327.38	8173.73	8173.73
																					789.021	16.1796	32.2951	29.6916	23.0294	56.1946	37.9798	38.042		774.37	8937.76	9125.28	7787.04	8616.03	8054.68	7992.77	7787.04	7787.04	7787.04		774.8	9217	9232.07	8170.16	9027.27	8229.6	8315.52	8170.16	8170.16
																					790.719	18.9427	29.4148	30.7729	22.5501	28.6783	33.7848	36.1061		774.27	9178.9	8991.9	7780.82	8517.46	8027.19	7975.86	7780.82	7780.82	7780.82		774.7	9071.94	9122.81	8165.69	8932.26	8218.75	8303.17	8165.69	8165.69
																					792.416	22.3254	33.349	49.9681	12.3106	33.7379	39.8072	41.2328		774.17	8922.92	8869.72	7773.7	8427.77	8000.39	7958.57	7773.7	7773.7	7773.7		774.6	8906.17	9024.31	8161.81	8846.97	8209.14	8291.82	8161.81	8161.81
																					794.112	4.1085	16.6139	21.2251	41.7858	62.5694	29.8021	20.8028		774.07	8873.37	8759.53	7767.48	8347.87	7976	7942.69	7767.48	7767.48	7767.48		774.5	8864.44	8935.79	8158.63	8770.69	8200.8	8281.55	8158.63	8158.63
																					795.809	21.7632	19.842	38.7239	32.2789	59.569	43.7067	51.3302		773.97	8712.2	8659.4	7761.43	8275.99	7953.13	7927.44	7761.43	7761.43	7761.43		774.4	8879.3	8855.74	8155.61	8702	8193.15	8271.8	8155.61	8155.61
																					797.505	26.0572	6.57283	5.57438	29.3426	34.5105	33.1067	50.1329		773.87	8498.14	8568.88	7755.94	8211.81	7932.12	7913.21	7755.94	7755.94	7755.94		774.3	8960.37	8783.2	8152.51	8640	8185.91	8262.33	8152.51	8152.51
																					799.201	14.7112	20.723	12.4439	61.5945	32.7303	51.2906	32.4174		773.77	8645.09	8487.25	7751.22	8154.75	7913.07	7900.18	7751.22	7751.22	7751.22		774.2	9019.73	8717.11	8149.06	8583.68	8178.73	8252.82	8149.06	8149.06
																					800.896	25.0125	22.0718	29.878	20.2672	39.083	31.5478	41.0312		773.67	8664.7	8412.38	7745.94	8102.8	7894.55	7887	7745.94	7745.94	7745.94		774.1	8836.4	8656.88	8145.34	8532.52	8171.67	8243.36	8145.34	8145.34
																					802.591	33.8787	31.7237	31.6209	33.071	46.3691	52.399	21.9617		773.57	8494.51	8344.1	7740.58	8055.88	7876.96	7874.13	7740.58	7740.58	7740.58		774	8613.89	8603	8142.38	8487.07	8165.73	8234.96	8142.38	8142.38
																					804.286	22.2076	40.2367	16.8108	36.4519	48.1856	51.898	39.4448		773.47	8445.4	8282.41	7735.81	8014.11	7860.92	7862.23	7735.81	7735.81	7735.81		773.9	8713.49	8555.05	8140.37	8446.95	8161.05	8227.78	8140.37	8140.37
																					805.981	22.4894	23.1903	21.8965	48.618	46.0784	41.9069	37.9086		773.37	8616.26	8226.35	7731.21	7976.61	7845.92	7850.86	7731.21	7731.21	7731.21		773.8	8756.94	8511.24	8137.91	8410.41	8156.22	8220.44	8137.91	8137.91
																					807.675	25.1704	5.19378	17.4733	33.8077	51.9219	37.4749	45.1075		773.27	8621.96	8174.57	7725.97	7942.14	7831.09	7839.18	7725.97	7725.97	7725.97		773.7	8573.89	8471.31	8135.27	8377.25	8151.44	8213.16	8135.27	8135.27
																					809.369	21.485	27.4486	4.29081	60.2614	35.5138	40.9597	36.4109		773.17	8448.94	8127.17	7720.68	7910.88	7816.97	7827.78	7720.68	7720.68	7720.68		773.6	8545.98	8435.84	8133.39	8348.06	8147.67	8206.89	8133.39	8133.39
																					811.062	15.3808	13.5472	37.1213	28.7017	44.4774	53.1447	42.7705		773.07	8449.74	8084.44	7716.01	7883.18	7804.16	7817.31	7716.01	7716.01	7716.01		773.5	8781.84	8403.84	8131.63	8321.9	8144.22	8200.97	8131.63	8131.63
																					812.755	18.7812	51.6336	50.8613	49.523	42.2954	47.8274	46.7265		772.97	8575.85	8045.31	7711.32	7858.06	7791.97	7807.11	7711.32	7711.32	7711.32		773.4	8606.41	8373.82	8128.85	8297.33	8139.94	8194.25	8128.85	8128.85
																					814.448	1.53026	26.3804	33.6207	54.4565	32.1665	57.5928	41.937		772.87	8544.52	8009.02	7706.15	7834.82	7779.91	7796.71	7706.15	7706.15	7706.15		773.3	8582.97	8347.27	8126.81	8275.84	8136.57	8188.47	8126.81	8126.81
																					816.141	28.7779	16.5831	39.4285	55.4289	44.288	69.7479	33.971		772.77	8500.08	7975.8	7701.08	7813.76	7768.49	7786.67	7701.08	7701.08	7701.08		773.2	8598.56	8323.27	8124.86	8256.56	8133.44	8182.99	8124.86	8124.86
																					817.833	24.2395	11.4336	49.193	53.2059	55.6032	53.2852	39.495		772.67	8490.17	7945.4	7696.15	7794.69	7757.72	7777.03	7696.15	7696.15	7696.15		773.1	8640	8301.4	8122.83	8239.08	8130.36	8177.62	8122.83	8122.83
																					819.525	8.52258	58.5005	40.6097	38.2009	70.8357	47.887	39.4164		772.57	8509.91	7917.48	7691.24	7777.31	7747.45	7767.65	7691.24	7691.24	7691.24		773	8543.82	8281.35	8120.62	8223.12	8127.22	8172.25	8120.62	8120.62
																					821.217	46.7621	32.8353	28.7586	46.1529	45.4764	53.5436	46.4361		772.47	8470.51	7891.65	7686.23	7761.32	7737.52	7758.41	7686.23	7686.23	7686.23		772.9	8319.91	8263.5	8118.81	8209.09	8124.59	8167.44	8118.81	8118.81
																					822.906	9.52145	9.08213	43.1099	40.5854	52.6796	48.857	47.8811		772.37	8401.48	7867.96	7681.36	7746.77	7728.12	7749.52	7681.36	7681.36	7681.36		772.8	8361.13	8248.23	8117.95	8197.37	8123.01	8163.75	8117.95	8117.95
																					824.597	35.9503	25.9222	31.3863	49.444	32.1873	68.0952	39.8612		772.27	8332.54	7846.3	7676.72	7733.62	7719.33	7741.07	7676.72	7676.72	7676.72		772.7	8438.39	8234.24	8116.91	8186.7	8121.33	8160.03	8116.91	8116.91
																					826.288	34.0095	41.1388	64.4358	44.2525	28.5792	52.5651	38.3307		772.17	8364.31	7826.49	7672.31	7721.74	7711.12	7733.06	7672.31	7672.31	7672.31		772.6	8400.67	8221.22	8115.53	8176.78	8119.39	8156.12	8115.53	8115.53
																					827.978	39.4645	24.1748	14.3075	48.8626	29.1567	57.0951	40.1201		772.07	8443.07	7808.02	7667.78	7710.66	7703.09	7725.1	7667.78	7667.78	7667.78		772.5	8256.03	8209.55	8114.31	8168	8117.67	8152.51	8114.31	8114.31
																					829.668	15.5998	27.1563	19.1752	63.9726	57.7164	60.1426	41.9858		771.97	8323.89	7790.57	7662.94	7700.07	7695.05	7717.01	7662.94	7662.94	7662.94		772.4	8422	8199.56	8113.71	8160.7	8116.63	8149.64	8113.71	8113.71
																					831.358	34.6893	31.6247	27.1925	29.6517	53.6184	47.2167	40.6359		771.87	8292.5	7774.75	7658.51	7690.64	7687.7	7709.52	7658.51	7658.51	7658.51		772.3	8622.85	8189.81	8112.39	8153.48	8114.93	8146.19	8112.39	8112.39
																					833.048	43.294	16.075	41.4206	54.9237	66.9146	50.0854	53.5413		771.77	8301.86	7760.1	7654.19	7681.93	7680.7	7702.28	7654.19	7654.19	7654.19		772.2	8421.69	8180.07	8110.21	8146.08	8112.41	8141.99	8110.21	8110.21
																					834.737	8.6764	59.0954	53.0968	61.7094	41.7835	64.8032	38.4346		771.67	8208.29	7746.37	7649.81	7673.73	7673.88	7695.15	7649.81	7649.81	7649.81		772.1	8310.5	8171.94	8108.88	8140.16	8110.79	8138.75	8108.88	8108.88
																					836.423	40.2612	18.3291	30.413	37.3265	50.928	49.9601	54.4241		771.57	8186.5	7733.85	7645.77	7666.36	7667.6	7688.5	7645.77	7645.77	7645.77		772	8154.6	8164.98	8108.02	8135.26	8109.67	8136.09	8108.02	8108.02
																					838.112	31.2298	25.6679	38.1674	34.5832	56.1703	43.9582	54.5051		771.47	8218.39	7722.19	7641.78	7659.48	7661.57	7682.05	7641.78	7641.78	7641.78		771.9	8602.35	8159.31	8107.81	8131.5	8109.25	8134.19	8107.81	8107.81
																					839.8	46.299	36.6388	48.4838	45.5633	60.7373	50.0384	45.8661		771.37	8237.96	7711.12	7637.67	7652.86	7655.59	7675.6	7637.67	7637.67	7637.67		771.8	8711.57	8152.28	8105.7	8126.27	8106.94	8130.47	8105.7	8105.7
																					841.488	27.8471	20.169	37.2856	44.6256	57.3676	64.1773	59.6533		771.27	8273.08	7700.61	7633.47	7646.49	7649.69	7669.19	7633.47	7633.47	7633.47		771.7	8562.3	8145.27	8103.11	8120.95	8104.18	8126.37	8103.11	8103.11
																					843.175	18.1307	42.5623	42.0302	38.8284	39.5305	43.0532	45.3955		771.17	8150.43	7690.54	7629.12	7640.26	7643.8	7662.76	7629.12	7629.12	7629.12		771.6	8344.08	8139.35	8101.15	8116.6	8102.06	8122.98	8101.15	8101.15
																					844.863	34.7549	23.9785	61.0848	29.7017	39.2041	48.2574	39.0615		771.07	8028.53	7681.43	7625.21	7634.72	7638.48	7656.87	7625.21	7625.21	7625.21		771.5	8252.76	8134.74	8100.11	8113.47	8100.9	8120.6	8100.11	8100.11
																					846.547	43.2767	24.3569	32.7125	30.0713	59.63	54.1752	32.6493		770.97	8246.82	7673.23	7621.73	7629.84	7633.72	7651.52	7621.73	7621.73	7621.73		771.4	8395.27	8130.89	8099.45	8110.99	8100.13	8118.68	8099.45	8099.45
																					848.234	30.0542	6.30169	41.907	51.1953	39.8706	53.5962	45.4236		770.87	8438.1	7664.64	7617.44	7624.35	7628.26	7645.47	7617.44	7617.44	7617.44		771.3	8226.89	8126.74	8098.19	8108.14	8098.77	8116.22	8098.19	8098.19
																					849.92	24.7239	36.5844	48.5402	36.077	40.8449	64.1366	32.4419		770.77	8209.7	7655.73	7612.43	7618.3	7622.19	7638.79	7612.43	7612.43	7612.43		771.2	8244.16	8123.6	8097.64	8106.2	8098.14	8114.54	8097.64	8097.64
																					851.606	20.8195	9.21386	62.9656	36.7978	40.8445	69.6976	39.3997		770.67	8044.97	7647.98	7608.24	7613.22	7617.03	7633.03	7608.24	7608.24	7608.24		771.1	8374.65	8120.64	8097.01	8104.37	8097.44	8112.85	8097.01	8097.01
																					853.292	35.9769	43.3372	29.8171	36.4967	46.2754	53.4263	52.6427		770.57	8108.26	7641.14	7604.64	7608.86	7612.56	7627.94	7604.64	7604.64	7604.64		771	8225.68	8117.35	8095.83	8102.14	8096.19	8110.67	8095.83	8095.83
																					854.975	31.7932	39.9516	37.4661	51.3214	32.3779	43.5004	40.9612		770.47	8042.35	7634.34	7600.79	7604.36	7607.92	7622.69	7600.79	7600.79	7600.79		770.9	8330.74	8114.9	8095.27	8100.69	8095.58	8109.18	8095.27	8095.27
																					856.66	45.3555	27.8556	39.6371	37.4161	44.2348	52.9023	34.1649		770.37	7994.6	7628.02	7597.18	7600.19	7603.58	7617.75	7597.18	7597.18	7597.18		770.8	8315.16	8112.18	8094.26	8098.9	8094.53	8107.29	8094.26	8094.26
																					858.345	19.9764	26.5104	61.4282	33.4821	33.1468	52.948	40.378		770.27	8220.12	7622.11	7593.72	7596.25	7599.48	7613.04	7593.72	7593.72	7593.72		770.7	8093.32	8109.69	8093.32	8097.28	8093.55	8105.51	8093.32	8093.32
																					860.029	25.4305	48.4025	34.0156	41.2009	42.4527	42.0941	50.0432		770.17	8128.73	7615.56	7589.42	7591.56	7594.59	7607.56	7589.42	7589.42	7589.42		--	--	--	--	--	--	--	--	--
																					861.711	21.5329	28.7634	28.561	35.5938	74.5129	73.1913	43.8393		770.07	7884.7	7609.53	7585.44	7587.23	7590.08	7602.47	7585.44	7585.44	7585.44		--	--	--	--	--	--	--	--	--
																					863.395	24.0831	27.1814	23.1222	42.862	50.4032	50.5202	41.6496		769.97	7887.81	7604.55	7582.35	7583.85	7586.51	7598.33	7582.35	7582.35	7582.35		--	--	--	--	--	--	--	--	--
																					865.078	27.0863	36.0386	50.3617	49.867	42.0984	46.8967	45.7331		769.87	7921.42	7599.7	7579.23	7580.48	7582.95	7594.22	7579.23	7579.23	7579.23		--	--	--	--	--	--	--	--	--
																					866.761	31.535	28.0127	43.313	30.6572	47.0849	46.944	42.3142		769.77	7904.06	7594.87	7575.97	7577.02	7579.31	7590.04	7575.97	7575.97	7575.97		--	--	--	--	--	--	--	--	--
																					868.442	17.768	46.7158	31.7401	52.8379	39.6238	43.4296	22.5483		769.67	7835.54	7590.21	7572.77	7573.64	7575.75	7585.95	7572.77	7572.77	7572.77		--	--	--	--	--	--	--	--	--
																					870.125	39.8716	32.4859	36.7519	57.0168	56.8549	46.1362	53.2917		769.57	7786.84	7585.92	7569.81	7570.53	7572.47	7582.17	7569.81	7569.81	7569.81		--	--	--	--	--	--	--	--	--
																					871.807	48.311	14.0452	55.3408	26.5986	45.9008	55.2143	35.7614		769.47	7834.5	7581.9	7567.01	7567.61	7569.39	7578.59	7567.01	7567.01	7567.01		--	--	--	--	--	--	--	--	--
																					873.487	37.4136	25.8344	38.7165	42.0769	57.5251	36.2728	31.9582		769.37	7879.17	7577.79	7564.03	7564.53	7566.15	7574.88	7564.03	7564.03	7564.03		--	--	--	--	--	--	--	--	--
																					875.168	28.6891	29.6637	29.5002	34.4321	40.3952	47.1358	28.2391		769.27	7951.27	7573.6	7560.87	7561.29	7562.77	7571.04	7560.87	7560.87	7560.87		--	--	--	--	--	--	--	--	--
																					876.849	42.6328	36.7289	48.4395	38.9016	56.2176	41.2151	43.8027		769.17	7874.48	7569.21	7557.44	7557.78	7559.13	7566.96	7557.44	7557.44	7557.44		--	--	--	--	--	--	--	--	--
																					878.528	53.7428	52.4942	36.0975	18.5147	29.5485	48.9038	31.2966		769.07	7773.46	7565.17	7554.28	7554.56	7555.78	7563.19	7554.28	7554.28	7554.28		--	--	--	--	--	--	--	--	--
																					880.209	49.221	15.3774	50.9209	31.7163	32.4816	31.7076	37.1809		768.97	7528.82	7561.56	7551.48	7551.71	7552.81	7559.81	7551.48	7551.48	7551.48		--	--	--	--	--	--	--	--	--
																					881.889	38.2409	49.3417	20.8503	4.83585	37.7687	37.6964	23.0188		768.87	7557.31	7558.89	7549.56	7549.75	7550.75	7557.35	7549.56	7549.56	7549.56		--	--	--	--	--	--	--	--	--
																					883.567	53.6717	28.485	45.1882	25.1631	55.8361	45.2648	30.457		768.77	7667.61	7556.17	7547.53	7547.69	7548.58	7554.82	7547.53	7547.53	7547.53		--	--	--	--	--	--	--	--	--
																					885.247	38.1198	22.5182	21.5485	24.6937	36.3239	52.0274	26.6968		768.67	7711.8	7553.09	7545.09	7545.22	7546.02	7551.91	7545.09	7545.09	7545.09		--	--	--	--	--	--	--	--	--
																					886.926	74.1595	19.7495	22.7018	35.4105	28.8195	27.6271	35.7193		768.57	7729.92	7549.89	7542.48	7542.58	7543.31	7548.85	7542.48	7542.48	7542.48		--	--	--	--	--	--	--	--	--
																					888.603	56.403	35.7746	31.8346	23.7591	18.9276	51.9475	19.9784		768.47	7711.49	7546.66	7539.79	7539.88	7540.52	7545.74	7539.79	7539.79	7539.79		--	--	--	--	--	--	--	--	--
																					890.282	69.8205	42.9398	18.6206	27.2851	23.4131	56.2933	32.976		768.37	7598.7	7543.53	7537.16	7537.23	7537.81	7542.72	7537.16	7537.16	7537.16		--	--	--	--	--	--	--	--	--
																					891.96	67.6646	41.0142	38.9025	37.9764	60.5795	35.9064	33.9905		768.27	7402.31	7540.84	7534.94	7534.99	7535.51	7540.13	7534.94	7534.94	7534.94		--	--	--	--	--	--	--	--	--
																					893.636	51.9404	37.0627	23.2298	42.2145	49.0373	50.5544	34.9637		768.17	7456.77	7538.89	7533.42	7533.47	7533.93	7538.27	7533.42	7533.42	7533.42		--	--	--	--	--	--	--	--	--
																					895.314	76.9542	33.2097	28.9164	10.4742	38.9836	16.5039	15.9507		768.07	7444.94	7536.77	7531.7	7531.74	7532.15	7536.23	7531.7	7531.7	7531.7		--	--	--	--	--	--	--	--	--
																					896.989	70.0052	55.6423	24.8518	31.9034	27.2138	31.6941	42.9971		767.97	7386.84	7534.72	7530.02	7530.05	7530.42	7534.24	7530.02	7530.02	7530.02		--	--	--	--	--	--	--	--	--
																					898.666	76.5052	25.0247	12.7545	16.6572	46.3674	20.5689	27.8334		767.87	7409.74	7532.9	7528.55	7528.57	7528.9	7532.48	7528.55	7528.55	7528.55		--	--	--	--	--	--	--	--	--
																					900.341	79.4717	49.1894	32.4994	10.256	33.8185	35.7019	39.7155		767.77	7294.81	7531.02	7526.98	7527	7527.29	7530.65	7526.98	7526.98	7526.98		--	--	--	--	--	--	--	--	--
																					902.018	75.5512	21.7486	23.1505	37.3854	32.5879	33.5445	25.5536		767.67	7313.31	7529.57	7525.83	7525.85	7526.1	7529.25	7525.83	7525.83	7525.83		--	--	--	--	--	--	--	--	--
																					903.694	77.2737	41.5054	40.2453	22.7663	41.8773	29.2048	25.8069		767.57	7478.76	7528.08	7524.61	7524.63	7524.85	7527.8	7524.61	7524.61	7524.61		--	--	--	--	--	--	--	--	--
																					905.368	70.9779	38.7134	32.1234	39.9593	29.8793	36.8345	23.7482		767.47	7487.79	7525.99	7522.78	7522.79	7522.99	7525.75	7522.78	7522.78	7522.78		--	--	--	--	--	--	--	--	--
																					907.043	76.5132	47.8558	32.6011	15.0775	40.7672	27.7567	40.6344		767.37	7461.39	7523.89	7520.91	7520.92	7521.09	7523.67	7520.91	7520.91	7520.91		--	--	--	--	--	--	--	--	--
																					908.716	79.324	46.8049	45.4312	36.6339	38.7555	15.3214	16.9957		767.27	7471.61	7521.89	7519.13	7519.14	7519.29	7521.7	7519.13	7519.13	7519.13		--	--	--	--	--	--	--	--	--
																					910.391	55.3455	39.3539	45.2612	26.2451	25.4453	36.678	26.4342		767.17	7515.31	7519.86	7517.3	7517.31	7517.44	7519.69	7517.3	7517.3	7517.3		--	--	--	--	--	--	--	--	--
																					912.064	67.9853	62.3064	21.2605	19.6895	30.2036	27.0993	25.5109
																					913.738	73.0643	63.4453	36.0443	32.9492	39.7588	25.4953	23.8517
																					915.41	58.3646	49.2992	19.6534	46.4993	37.7455	32.78	14.4878
																					917.084	76.6634	52.2694	38.3525	15.5742	32.9175	44.285	27.3823
																					918.755	68.1869	75.5229	6.20632	16.442	37.7877	19.0035	28.6271
																					920.428	45.483	62.9305	34.788	18.1788	49.0323	18.1823	22.0364
																					922.099	59.3061	75.8875	43.5039	26.85	22.3193	14.0882	24.0183
																					923.771	44.9362	49.5713	27.4603	20.2566	47.3713	48.3911	28.2025
																					925.442	36.5699	70.0693	29.2454	22.8562	32.8082	28.1295	26.7238
																					927.113	54.3118	58.5612	28.5224	10.3759	50.4146	27.4688	28.3202
																					928.783	38.3214	55.3202	20.7221	26.2115	38.122	20.5168	17.3338
																					930.454	46.7126	35.0015	18.4551	16.1268	44.7172	13.5901	31.5059
																					932.123	32.8389	59.8036	44.3914	9.15462	48.1259	22.3349	18.9481
																					933.791	23.2316	57.7529	20.7692	18.5514	31.8407	28.6305	3.21852
																					935.462	27.4721	42.1738	14.3332	23.9326	34.3161	27.0212	25.8421
																					937.13	43.1459	55.662	18.913	14.4941	29.0066	14.5014	17.1577
																					938.799	25.2632	68.2309	39.3412	22.4693	19.9689	29.5012	17.1921
																					940.466	37.4683	34.7789	37.4076	31.4962	31.4777	15.7818	17.3729
																					942.133	27.8273	37.3296	20.8679	10.2665	40.0299	31.1199	43.4445
																					943.802	12.4304	32.3724	29.356	3.06179e-06	32.9802	17.5692	9.37132
																					945.469	37.8141	45.1928	32.1652	16.1153	1.00477e-07	16.3835	11.9167
																					947.136	32.9356	38.9434	21.3454	36.587	17.5461	17.3124	26.001
																					948.802	26.6694	22.1846	25.0282	18.5128	27.0251	13.3479	18.0632
																					950.468	44.3008	35.7707	42.5799	16.7162	42.6104	15.5352	18.6424
																					952.135	20.2196	49.9515	25.2529	5.7344	38.0563	10.0397	13.073
																					953.8	23.2239	46.2523	25.4742	29.3384	30.7136	26.5805	3.82345
																					955.464	21.9592	45.9626	23.0919	16.0797	22.9687	4.57517	25.9061
																					957.13	26.4403	38.464	27.3154	31.1612	22.4969	9.24041	17.0762
																					958.794	14.6668	30.0032	33.2231	13.6677	31.4544	24.1113	16.8536
																					960.458	24.5938	28.6247	20.2937	32.6576	40.328	16.3144	22.0193
																					962.123	29.6419	9.69143	10.1966	21.7906	19.3771	24.7081	17.6987
																					963.786	12.6374	45.0367	38.0206	23.9204	25.5035	8.74454	13.2394
																					965.449	14.9473	18.9149	25.8407	25.0579	45.487	15.2415	10.2257
																					967.111	17.109	16.4628	26.7184	32.2516	32.5881	13.8177	14.9126
																					968.775	8.26327	22.05	39.9016	34.6357	42.174	4.52089	2.40053
																					970.437	38.2877	34.4993	30.4751	20.6547	43.9401	13.1012	7.58462e-13
																					972.098	38.8499	30.1424	11.1031	14.595	19.3907	7.98672e-07	18.6472
																					973.759	31.8893	38.8663	32.4452	25.1269	30.0412	19.7265	14.8943
																					975.422	29.0812	16.8539	16.0548	28.9722	57.2574	7.03636	23.7357
																					977.082	34.1855	22.7503	38.7014	15.8801	38.7623	25.5464	22.5637
																					978.743	32.2297	14.2945	20.8372	29.15	31.8543	18.3515	27.572
																					980.403	16.0544	26.6374	26.0206	41.3941	38.7387	15.6395	26.2202
																					982.064	36.2268	26.3663	13.0463	33.1683	26.7592	11.2007	13.0709
																					983.723	32.2391	33.1087	9.34426	16.3434	44.2756	15.2736	13.1135
																					985.382	32.2795	31.5168	25.2432	26.1081	44.8197	7.02464	9.35452
																					987.041	11.547	43.6354	21.2061	23.6825	40.1243	14.489	13.4939
																					988.699	25.9018	25.9267	26.6436	32.2761	39.4231	17.3864	9.92958
																					990.357	24.6447	29.5095	21.8831	12.0173	38.6544	24.1181	17.9888
																					992.017	30.1956	29.9029	26.203	37.4209	26.8109	22.1328	22.0377
																					993.674	20.0278	47.0018	15.53	21.4099	19.4807	19.2313	6.54296
																					995.331	23.8508	19.5741	46.046	16.2837	48.6758	7.77526	15.9238
																					996.988	34.0476	40.4368	13.035	45.5389	55.4763	3.44887	22.2914
																					998.645	28.1544	37.625	43.2809	19.1067	38.405	29.6281	10.9258
																					1000.3	29.4333	27.2385	31.7825	46.5346	38.5995	23.3099	17.5508
																					1001.96	20.6559	27.6823	33.59	26.5861	33.4041	33.3914	14.1047
																					1003.61	34.4419	20.4684	14.3247	29.9564	42.2043	27.8819	18.4306
																					1005.27	41.1664	34.7599	40.1849	30.9206	40.0377	22.3119	7.90522
																					1006.92	30.6607	48.1985	35.55	40.3882	41.703	20.5778	16.0529
																					1008.58	30.9882	22.9562	38.6003	26.3405	55.7757	32.8219	14.7867
																					1010.23	16.345	2.98331	21.1731	18.3764	44.736	28.5627	16.56
																					1011.89	39.0477	38.5553	17.6123	28.9888	35.1197	7.78373	15.1214
																					1013.54	34.3067	20.2166	24.8401	46.4944	40.2326	23.6128	24.544
																					1015.19	35.1022	18.2107	29.8138	29.7363	38.3842	5.934	14.4949
																					1016.85	50.9495	30.1891	36.6299	38.2136	37.5197	17.3135	17.8499
																					1018.5	21.722	27.4635	52.3365	29.7722	32.1723	2.32418	2.59635
																					1020.15	33.22	33.9735	35.3802	41.7839	44.9075	6.95218	34.3072
																					1021.8	45.4504	17.9638	8.12483	27.9059	54.464	22.4885	18.2864
																					1023.46	37.1294	32.1839	51.8177	14.549	48.1661	41.0003	20.9048
																					1025.11	37.9695	27.8006	23.9692	43.2042	44.7751	3.73247	9.28695
																					1026.76	38.7111	31.9194	17.9148	19.2886	78.0753	13.3601	17.9636
																					1028.41	25.4418	14.163	43.2713	22.867	36.3066	12.8753	8.6847
																					1030.06	25.669	31.1934	50.1028	32.1525	61.2589	5.50507	18.3144
																					1031.71	26.0713	33.2195	21.9273	37.7428	29.2171	5.32438	13.9658
																					1033.36	21.831	26.4137	29.8617	31.6561	51.2912	3.62833	6.51373
																					1035.01	19.0838	53.5942	34.5762	30.1854	39.585	9.72093	12.3484
																					1036.66	24.0348	30.2002	46.1526	50.5084	45.7695	3.91824	18.0927
																					1038.31	44.513	30.8289	37.861	37.6502	40.0046	13.6693	11.9498
																					1039.96	28.7083	28.3751	42.6783	37.1418	44.2732	27.1971	25.3187
																					1041.61	35.5157	28.2959	35.5196	10.57	43.6842	13.9176	12.6964
																					1043.26	40.6493	11.2899	32.1568	34.8629	48.4835	18.602	8.65082
																					1044.9	17.5769	21.3846	36.6202	41.8827	52.4833	16.2264	18.7044
																					1046.55	20.4555	33.0448	31.8134	30.2257	58.9161	15.5005	19.4136
																					1048.2	32.0621	13.8724	35.7876	31.2511	49.8229	5.49754	5.34166
																					1049.84	36.6858	19.3464	26.552	37.8284	61.1309	20.5836	14.002
																					1051.49	37.3584	33.2587	22.737	44.3537	50.4966	14.5175	21.8499
																					1053.14	13.694	22.5573	46.1331	29.6372	44.4481	4.4574	17.8978
																					1054.78	18.1036	47.2634	37.3804	33.5974	32.0846	9.97243	18.592
																					1056.43	29.577	9.7986	9.17829	26.6744	56.4624	7.71131	5.26183
																					1058.07	29.4454	24.6001	24.8496	44.866	45.031	21.9364	4.501
																					1059.72	18.4715	21.7309	29.6964	11.6501	41.4837	15.9383	9.25292
																					1061.36	27.7227	5.75082	27.4396	46.2427	54.2572	10.6736	8.50619
																					1063.01	21.9665	27.9461	33.4953	41.5857	47.3323	30.1997	16.9922
																					1064.65	29.2233	5.50741	22.8584	24.1812	67.4332	20.6691	19.8576
																					1066.29	30.0869	20.348	35.3655	33.8494	32.1091	19.5836	14.8391
																					1067.94	10.7679	25.0798	11.3439	54.3638	65.9923	15.401	6.73029
																					1069.58	39.715	24.4695	26.349	54.8374	56.496	29.1867	21.225
																					1071.22	16.8779	12.6135	12.9119	22.2266	53.4074	23.7447	25.7457
																					1072.86	29.8285	4.80133	36.8488	43.2633	77.5645	21.5247	10.2097
																					1074.51	7.92036	20.6645	18.9399	32.5248	62.9732	36.3367	30.3013
																					1076.15	16.8403	17.5628	44.9466	37.8603	63.7112	6.89306	19.3175
																					1077.79	17.0319	15.1258	38.1382	35.9592	45.6735	4.3736	33.7127
																					1079.43	34.8031	5.01918	28.0198	46.1942	39.8531	20.2353	28.6601
																					1081.07	17.0329	23.6136	24.7893	41.6913	43.2377	6.73113	13.5736
																					1082.71	28.6063	2.45519e-07	34.7296	10.3655	48.2074	21.0132	24.7272
																					1084.35	26.4343	15.0114	30.9739	23.8087	45.5909	22.2974	15.957
																					1085.99	26.6599	14.3124	18.9131	26.5877	27.7232	10.6187	4.20091
																					1087.63	36.8991	24.2258	39.1362	14.8585	40.5932	17.4032	12.4299
																					1089.27	27.2577	13.8072	24.9281	40.7301	51.9508	9.66889	-8.31456e-13
																					1090.91	33.0209	25.1406	16.2158	16.9252	53.4227	17.3277	22.8462
																					1092.55	35.8315	23.571	30.6155	6.287	42.766	9.77964	18.2075
																					1094.19	23.4276	9.15439	5.95084e-06	45.4571	48.2506	3.07266	18.2168
																					1095.82	29.3549	13.5418	38.9415	34.1198	40.7088	9.35014	27.3867
																					1097.46	25.9769	11.3358	34.1027	30.2627	32.2684	0.99041	20.4112
																					1099.1	18.5854	12.3972	24.4007	27.6817	54.928	12.3198	4.91176
																					1100.74	15.6133	33.2105	28.9546	37.0797	53.7154	20.4192	18.2993
																					1102.37	30.8494	14.3919	40.2515	50.1711	38.7341	7.89203	17.9054
																					1104.01	18.0161	9.77524	21.2449	39.0202	42.8817	16.0026	21.3759
																					1105.64	24.4119	22.2774	29.1725	43.3653	60.1516	18.2185	20.439
																					1107.28	31.8384	33.1419	14.7086	23.005	58.7081	5.49703	23.4905
																					1108.91	44.02	16.1753	49.1278	30.9896	62.7867	17.2499	15.2935
																					1110.55	25.0892	34.5627	34.2214	60.2753	47.1344	9.28242	5.58882
[truncated: 60 more columns]

## Sheet: Figure 3
Figure 3a	R-CoC2O4@MXene		Figure 3a	R-CoC2O4		Figure 3a	MXene		Figure 3a	Pt/C		Figure 3b	R-CoC2O4@MXene		Figure 3b	R-CoC2O4		Figure 3b	MXene		Figure 3b	Pt/C		Figure 3c	R-CoC2O4@MXene		Figure 3c	R-CoC2O4		Figure 3c	MXene		Figure 3e	R-CoC2O4@MXene	Pt/C		Figure 3f	R-CoC2O4@MXene	Pt/C		Figure 3g	10 mA cm-2	500 mA cm-2		1000 mA cm-2			Figure 3g
-0.00795	8.68961		0.02613	-3.69922		0.00846	3.87435		0.00954	1.55252		1.08712	0.05274		1.01328	0.14902		1.132	0.17611		1.12686	0.00402		0.00655	-0.02027		0.02105	0.21372		0.01946	-0.00744		＜0.1	2.5	2.5			28	26		0.2015	-0.01726	0.2167	-0.15163	0.13804	-0.22034		500 mA cm-2	1000 mA cm-2
-0.00795	8.6767		0.02613	-3.69797		0.00847	3.86412		0.00955	1.54021		1.09319	0.05287		1.01806	0.14945		1.13469	0.17657		1.13337	0.00414		0.00655	-0.0201		0.02104	0.21334		0.01947	-0.00642		0.1-0.2	22.5	10			68	73		0.2031	-0.01721	0.2183	-0.15153	0.14022	-0.22025		176	216
-0.00795	8.63984		0.02605	-3.71233		0.00842	3.80115		0.00951	1.47778		1.09909	0.05299		1.02196	0.1499		1.13763	0.17704		1.13971	0.00425		0.00655	-0.01963		0.02096	0.21773		0.01942	-0.000114695		0.2-0.3	50	17.5			101.4	163		0.2047	-0.01718	0.2199	-0.15143	0.14239	-0.22032		186	240
-0.008	8.49077		0.02575	-3.73756		0.00817	3.64024		0.00938	1.32423		1.10488	0.05312		1.02548	0.15036		1.14105	0.17752		1.14586	0.00437		0.00649	-0.01772		0.02062	0.22544		0.01917	0.01599		0.3-0.5	22.5	55			145	221		0.2063	-0.01718	0.2215	-0.15135	0.14457	-0.22037		191	220
-0.00811	8.27436		0.02529	-3.75538		0.00775	3.47137		0.00917	1.14636		1.11076	0.05323		1.02871	0.15081		1.14488	0.17798		1.15183	0.00448		0.00638	-0.01494		0.02012	0.23089		0.01875	0.0329		0.8-1	2.5	12.5			174	352		0.2079	-0.01721	0.2231	-0.15126	0.14675	-0.22025		206	280
-0.00825	8.07959		0.02479	-3.7652		0.00727	3.35734		0.00894	0.99683		1.11669	0.05335		1.03185	0.15125		1.14849	0.17844		1.1578	0.00459		0.00623	-0.01244		0.01957	0.23389		0.01827	0.04432		＞1	0	2.5						0.2095	-0.01723	0.2247	-0.15114	0.14892	-0.22028		212	242
-0.0084	7.92376		0.0243	-3.77251		0.00679	3.28782		0.00871	0.8773		1.12252	0.05347		1.03493	0.1517		1.15164	0.17891		1.1638	0.00471		0.00608	-0.01044		0.01903	0.23613		0.01779	0.05128										0.2111	-0.01728	0.2263	-0.15109	0.1511	-0.22023		220	245
-0.00855	7.79652		0.02382	-3.77886		0.0063	3.24223		0.00847	0.77877		1.12825	0.05359		1.03816	0.15215		1.15478	0.17937		1.16975	0.00482		0.00593	-0.00881		0.0185	0.23807		0.0173	0.05584										0.2127	-0.01727	0.2279	-0.15096	0.15327	-0.22033		230	265
-0.0087	7.68966		0.02334	-3.78561		0.00582	3.20817		0.00823	0.69316		1.13391	0.05371		1.04163	0.1526		1.15786	0.17984		1.17573	0.00493		0.00578	-0.00744		0.01798	0.24013		0.01682	0.05925										0.2143	-0.01732	0.2295	-0.15084	0.15545	-0.22032		245	300
-0.00886	7.58866		0.02286	-3.79267		0.00534	3.17557		0.008	0.61284		1.1396	0.05383		1.04512	0.15307		1.16073	0.1803		1.18155	0.00504		0.00562	-0.00614		0.01744	0.24229		0.01634	0.06251										0.2159	-0.0173	0.2311	-0.15074	0.15763	-0.22026		247	370
-0.00901	7.49711		0.02236	-3.79863		0.00484	3.1489		0.00776	0.54055		1.1452	0.05395		1.04841	0.15352		1.16341	0.18077		1.18721	0.00515		0.00546	-0.00497		0.0169	0.24411		0.01584	0.06518										0.2175	-0.01739	0.2327	-0.15068	0.1598	-0.22037		272	343
-0.00917	7.41467		0.02189	-3.80447		0.00435	3.12638		0.00752	0.47424		1.15068	0.05407		1.0517	0.15398		1.16607	0.18123		1.19286	0.00525		0.0053	-0.00391		0.01638	0.2459		0.01535	0.06744										0.2191	-0.01742	0.2343	-0.1506	0.16198	-0.22025		286	381
-0.00933	7.33758		0.02142	-3.80981		0.00387	3.10809		0.00728	0.41385		1.1559	0.05419		1.05525	0.15444		1.16898	0.18171		1.19845	0.00537		0.00514	-0.00292		0.01586	0.24753		0.01487	0.06927										0.2207	-0.01746	0.2359	-0.15047	0.16415	-0.22035		300	438
-0.00949	7.26659		0.02094	-3.81641		0.00339	3.08807		0.00704	0.35328		1.16168	0.05432		1.05909	0.15489		1.17185	0.18217		1.20399	0.00549		0.00498	-0.00201		0.01533	0.24955		0.01439	0.07127										0.2223	-0.01737	0.2375	-0.15038	0.16633	-0.22026		320	412
-0.00964	7.18894		0.02045	-3.82362		0.00288	3.06093		0.0068	0.28838		1.16845	0.05443		1.06319	0.15534		1.17465	0.18264		1.20947	0.0056		0.00482	-0.00101		0.01479	0.25175		0.01388	0.07399										0.2239	-0.01744	0.2391	-0.15032	0.16851	-0.2203		360	460
-0.00981	7.11208		0.01995	-3.82964		0.00239	3.03903		0.00655	0.22744		1.17481	0.05455		1.0672	0.15577		1.17739	0.18311		1.21501	0.00571		0.00465	-2.66991e-05		0.01425	0.25359		0.01339	0.07618										0.2255	-0.01748	0.2407	-0.15024	0.17068	-0.22034
-0.00997	7.04264		0.01947	-3.83543		0.00189	3.02317		0.00631	0.17007		1.18024	0.05467		1.07094	0.15622		1.18003	0.18357		1.22055	0.00583		0.00448	0.000864245		0.01372	0.25536		0.01289	0.07777										0.2271	-0.01753	0.2423	-0.1501	0.17286	-0.22022
-0.01013	6.97608		0.01898	-3.84054		0.00139	3.01131		0.00606	0.11695		1.18531	0.05479		1.07439	0.15668		1.18282	0.18404		1.226	0.00594		0.00432	0.00172		0.01318	0.25692		0.01239	0.07896										0.2287	-0.01754	0.2439	-0.15005	0.17503	-0.22036
-0.01029	6.91305		0.0185	-3.84657		0.000896498	2.99705		0.00583	0.06375		1.19042	0.05491		1.07764	0.15715		1.18563	0.18451		1.23136	0.00605		0.00416	0.00253		0.01265	0.25876		0.0119	0.08039										0.2303	-0.01761	0.2455	-0.14997	0.17721	-0.2203
-0.01045	6.84665		0.01801	-3.85269		0.000402839	2.97864		0.00558	0.00843		1.19558	0.05502		1.08096	0.1576		1.18837	0.18497		1.23667	0.00615		0.00399	0.00338		0.01211	0.26063		0.0114	0.08223										0.2319	-0.01768	0.2471	-0.14991	0.17939	-0.22034
-0.01062	6.78072		0.01752	-3.85823		-9.2091e-05	2.96391		0.00533	-0.04398		1.20069	0.05514		1.08435	0.15805		1.19097	0.18542		1.2421	0.00627		0.00383	0.00422		0.01157	0.26233		0.01091	0.0837										0.2335	-0.01773	0.2487	-0.14973	0.18156	-0.22042
-0.01078	6.71956		0.01704	-3.86466		-0.000585702	2.94536		0.00509	-0.09961		1.20578	0.05526		1.08773	0.15849		1.19354	0.18587		1.24745	0.00638		0.00366	0.00501		0.01104	0.26429		0.01041	0.08556										0.2351	-0.01772	0.2503	-0.14964	0.18374	-0.22025
-0.01094	6.66082		0.01654	-3.87051		-0.00109	2.92686		0.00484	-0.1555		1.21074	0.05538		1.0912	0.15895		1.19639	0.18634		1.25262	0.0065		0.0035	0.00576		0.0105	0.26608		0.00991	0.08741										0.2367	-0.01774	0.2519	-0.1496	0.18591	-0.22036
-0.0111	6.59889		0.01605	-3.87625		-0.00159	2.91207		0.00459	-0.21013		1.21573	0.0555		1.09477	0.15939		1.1994	0.1868		1.25773	0.00661		0.00334	0.00656		0.00995	0.26784		0.00941	0.08889										0.2383	-0.0178	0.2535	-0.14954	0.18809	-0.22024
-0.01126	6.53126		0.01556	-3.88181		-0.0021	2.90323		0.00435	-0.26502		1.22079	0.05562		1.09826	0.15984		1.20232	0.18727		1.2628	0.00672		0.00317	0.00743		0.00941	0.26954		0.0089	0.08978										0.2399	-0.01776	0.2551	-0.14949	0.19027	-0.22032
-0.01143	6.46462		0.01507	-3.88687		-0.0026	2.90472		0.0041	-0.31658		1.22579	0.05574		1.10154	0.16028		1.20513	0.18774		1.26787	0.00683		0.003	0.00828		0.00888	0.27108		0.0084	0.08963										0.2415	-0.01783	0.2567	-0.14944	0.19244	-0.22033
-0.01159	6.40037		0.01459	-3.89187		-0.00311	2.90674		0.00386	-0.36698		1.23076	0.05586		1.10481	0.16073		1.20801	0.1882		1.27284	0.00694		0.00284	0.0091		0.00835	0.27261		0.00789	0.08943										0.2431	-0.01784	0.2583	-0.14933	0.19462	-0.22027
-0.01175	6.34125		0.01411	-3.89662		-0.0036	2.91001		0.00362	-0.41552		1.23555	0.05597		1.10817	0.16119		1.21096	0.18866		1.27768	0.00705		0.00267	0.00986		0.00782	0.27406		0.0074	0.0891										0.2447	-0.01787	0.2599	-0.14927	0.19679	-0.22036
-0.01191	6.27981		0.01363	-3.90236		-0.00409	2.90826		0.00338	-0.46749		1.24025	0.05609		1.11166	0.16164		1.21375	0.18914		1.28241	0.00716		0.00251	0.01065		0.00729	0.27582		0.00691	0.08928										0.2463	-0.01793	0.2615	-0.14921	0.19897	-0.22025
-0.01208	6.21379		0.01314	-3.90767		-0.00459	2.90288		0.00313	-0.52082		1.24447	0.0562		1.11517	0.1621		1.21642	0.18959		1.28715	0.00726		0.00234	0.0115		0.00676	0.27744		0.00641	0.08981										0.2479	-0.01798	0.2631	-0.14914	0.20115	-0.22038
-0.01223	6.15206		0.01267	-3.91279		-0.00509	2.89828		0.00289	-0.57226		1.25122	0.05631		1.11854	0.16255		1.219	0.19005		1.29201	0.00737		0.00218	0.01229		0.00623	0.279		0.00591	0.09028										0.2495	-0.01792	0.2647	-0.14903	0.20332	-0.22034
-0.01239	6.08912		0.01218	-3.91784		-0.00558	2.89231		0.00266	-0.62327		1.25779	0.05642		1.12194	0.163		1.22178	0.19051		1.29685	0.00749		0.00202	0.0131		0.0057	0.28055		0.00542	0.09087										0.2511	-0.01799	0.2663	-0.14893	0.2055	-0.22031
-0.01255	6.0285		0.01172	-3.92251		-0.00607	2.88786		0.00242	-0.6721		1.25998	0.05654		1.12533	0.16345		1.22478	0.19098		1.30162	0.0076		0.00186	0.01388		0.00519	0.28198		0.00493	0.09132										0.2527	-0.01802	0.2679	-0.14884	0.20767	-0.22045
-0.01271	5.96711		0.01124	-3.92844		-0.00655	2.87716		0.00218	-0.72506		1.26265	0.05666		1.12862	0.16389		1.22773	0.19145		1.30627	0.00771		0.0017	0.01466		0.00467	0.28379		0.00445	0.09239										0.2543	-0.01801	0.2695	-0.1488	0.20985	-0.22031
-0.01287	5.89632		0.01076	-3.93459		-0.00705	2.85952		0.00194	-0.78312		1.26676	0.05677		1.13207	0.16433		1.23071	0.19191		1.31096	0.00782		0.00154	0.01557		0.00414	0.28567		0.00395	0.09416										0.2559	-0.0181	0.2711	-0.14877	0.21203	-0.22033
-0.01303	5.82366		0.01027	-3.94048		-0.00754	2.84112		0.00169	-0.84308		1.27129	0.05689		1.13587	0.16477		1.23358	0.19237		1.31578	0.00793		0.00137	0.0165		0.00359	0.28747		0.00346	0.096										0.2575	-0.01812	0.2727	-0.14874	0.2142	-0.22026
-0.0132	5.75034		0.00978	-3.94575		-0.00804	2.82591		0.00145	-0.90197		1.27573	0.05701		1.1398	0.16521		1.2364	0.19283		1.32044	0.00804		0.0012	0.01744		0.00306	0.28908		0.00296	0.09752										0.2591	-0.01811	0.2743	-0.1486	0.21638	-0.22032
-0.01336	5.68104		0.0093	-3.95101		-0.00854	2.81464		0.0012	-0.95839		1.28003	0.05712		1.1436	0.16567		1.23916	0.19329		1.3249	0.00815		0.00104	0.01833		0.00253	0.29069		0.00246	0.09865										0.2607	-0.01812	0.2759	-0.14858	0.21855	-0.22035
-0.01352	5.6113		0.0088	-3.95698		-0.00904	2.79937		0.000961543	-1.01788		1.2844	0.05724		1.14728	0.16611		1.24182	0.19375		1.32925	0.00825		0.000876814	0.01923		0.00198	0.29251		0.00196	0.10018										0.2623	-0.01809	0.2775	-0.14857	0.22073	-0.22025
-0.01368	5.53655		0.00832	-3.96214		-0.00953	2.78467		0.000714301	-1.077		1.28869	0.05735		1.15079	0.16654		1.24446	0.1942		1.33368	0.00836		0.000710586	0.02019		0.00145	0.29409		0.00147	0.10165										0.2639	-0.01816	0.2791	-0.14847	0.22291	-0.22033
-0.01384	5.46477		0.00783	-3.96735		-0.01004	2.7731		0.000471874	-1.13481		1.29292	0.05747		1.15425	0.16699		1.24704	0.19466		1.33818	0.00847		0.000547322	0.02111		0.000916529	0.29568		0.000963617	0.10281										0.2655	-0.01822	0.2807	-0.14843	0.22508	-0.22029
-0.014	5.3938		0.00735	-3.97215		-0.01053	2.76352		0.000229158	-1.19118		1.29733	0.05758		1.15771	0.16743		1.24998	0.19512		1.34249	0.00859		0.000383897	0.02202		0.000383382	0.29715		0.000466913	0.10377										0.2671	-0.01824	0.2823	-0.14831	0.22726	-0.22036
-0.01416	5.32367		0.00686	-3.97773		-0.01102	2.75365		-8.25963e-06	-1.24863		1.30177	0.0577		1.16107	0.16788		1.25317	0.19558		1.34673	0.0087		0.000220308	0.02292		-0.000149447	0.29886		-1.96865e-05	0.10475										0.2687	-0.01825	0.2839	-0.14824	0.22943	-0.22035
-0.01432	5.2494		0.00638	-3.98444		-0.01152	2.73643		-0.000254455	-1.31297		1.30609	0.05782		1.16449	0.16831		1.25611	0.19605		1.35091	0.0088		5.75333e-05	0.02387		-0.000681823	0.3009		-0.000523759	0.10648										0.2703	-0.01829	0.2855	-0.14823	0.23161	-0.22024
-0.01449	5.16965		0.00589	-3.98994		-0.01203	2.72082		-0.000500725	-1.37694		1.31025	0.05793		1.16801	0.16875		1.25886	0.19651		1.35511	0.00891		-0.000107711	0.0249		-0.00123	0.30259		-0.00103	0.10804										0.2719	-0.01832	0.2871	-0.14809	0.23379	-0.22033
-0.01465	5.09093		0.00539	-3.99525		-0.01252	2.70893		-0.000742274	-1.43911		1.31434	0.05803		1.17156	0.16918		1.26159	0.19697		1.35934	0.00902		-0.00027316	0.02591		-0.00177	0.30421		-0.00152	0.10923										0.2735	-0.01827	0.2887	-0.14802	0.23596	-0.22021
-0.01481	5.01497		0.00491	-4.00013		-0.01302	2.69944		-0.000984182	-1.4995		1.3184	0.05822		1.17524	0.16961		1.26444	0.19743		1.36351	0.00913		-0.000435601	0.02688		-0.0023	0.3057		-0.00202	0.11018										0.2751	-0.01832	0.2903	-0.14798	0.23814	-0.2203
-0.01497	4.94084		0.00443	-4.00562		-0.01352	2.69079		-0.00123	-1.56009		1.32239	0.05842		1.17911	0.17005		1.26719	0.19789		1.36758	0.00924		-0.000598403	0.02783		-0.00282	0.30738		-0.00252	0.11105										0.2767	-0.01836	0.2919	-0.14791	0.24031	-0.22036
-0.01513	4.86277		0.00395	-4.01165		-0.01401	2.67792		-0.00147	-1.62465		1.32639	0.05848		1.18307	0.17049		1.26979	0.19835		1.37151	0.00934		-0.00076043	0.02883		-0.00336	0.30922		-0.00301	0.11234										0.2783	-0.01833	0.2935	-0.14787	0.24249	-0.22025
-0.01529	4.78376		0.00345	-4.01686		-0.01451	2.66682		-0.00171	-1.68826		1.33039	0.05854		1.18689	0.17093		1.27237	0.19881		1.37551	0.00945		-0.000922274	0.02985		-0.0039	0.31081		-0.00351	0.11345										0.2799	-0.01836	0.2951	-0.14785	0.24467	-0.22025
-0.01545	4.70416		0.00298	-4.02209		-0.01501	2.65744		-0.00195	-1.75166		1.33436	0.05864		1.19056	0.17136		1.275	0.19926		1.37959	0.00956		-0.00108	0.03087		-0.00442	0.31241		-0.00401	0.11439										0.2815	-0.01848	0.2967	-0.14779	0.24684	-0.22022
-0.0156	4.62576		0.00249	-4.02691		-0.01549	2.65102		-0.00219	-1.81351		1.33828	0.05875		1.1942	0.1718		1.27788	0.19972		1.38365	0.00968		-0.00124	0.03187		-0.00496	0.31389		-0.00449	0.11503										0.2831	-0.01847	0.2983	-0.14773	0.24902	-0.22032
-0.01576	4.54793		0.00202	-4.03317		-0.01598	2.64077		-0.00242	-1.879		1.34221	0.05887		1.19782	0.17224		1.28078	0.20019		1.38785	0.00979		-0.0014	0.03287		-0.00548	0.3158		-0.00498	0.11606										0.2847	-0.01838	0.2999	-0.14771	0.25119	-0.2203
-0.01592	4.45894		0.00153	-4.04006		-0.01648	2.62214		-0.00267	-1.95223		1.34615	0.05898		1.20141	0.17268		1.28352	0.20065		1.39213	0.0099		-0.00156	0.03401		-0.00602	0.31791		-0.00548	0.11792										0.2863	-0.01843	0.3015	-0.14759	0.25337	-0.2203
-0.01605	4.35402		0.00103	-4.04564		-0.01699	2.60759		-0.00291	-2.02446		1.35002	0.0591		1.20498	0.17311		1.28613	0.20111		1.39631	0.01		-0.0017	0.03536		-0.00656	0.31961		-0.00599	0.11938										0.2879	-0.0185	0.3031	-0.14753	0.25555	-0.2204
-0.01631	4.30099		0.000538186	-4.05114		-0.0175	2.59643		-0.00316	-2.09523		1.35379	0.05921		1.20861	0.17355		1.28867	0.20156		1.40036	0.01011		-0.00197	0.03604		-0.00711	0.32129		-0.0065	0.12049										0.2895	-0.01852	0.3047	-0.1475	0.25772	-0.22024
-0.01661	4.36905		5.3626e-05	-4.05626		-0.01799	2.58878		-0.0034	-2.16375		1.35744	0.05933		1.21223	0.17399		1.2913	0.20202		1.40427	0.01022		-0.00226	0.03517		-0.00764	0.32286		-0.00699	0.12126										0.2911	-0.01854	0.3063	-0.14745	0.2599	-0.22034
-0.01671	4.43928		-0.000430626	-4.06222		-0.01849	2.57987		-0.00364	-2.23403		1.3611	0.05944		1.21578	0.17443		1.29393	0.20247		1.4081	0.01033		-0.00237	0.03427		-0.00817	0.32468		-0.00749	0.12215										0.2927	-0.01854	0.3079	-0.1474	0.26207	-0.22026
-0.0168	4.37763		-0.000914885	-4.06816		-0.01899	2.56703		-0.00388	-2.30781		1.36474	0.05955		1.21943	0.17487		1.29655	0.20292		1.4119	0.01044		-0.00246	0.03506		-0.00871	0.32649		-0.00799	0.12344										0.2943	-0.01859	0.3095	-0.14735	0.26425	-0.22028
-0.01692	4.23267		-0.0014	-4.07342		-0.01948	2.55768		-0.00411	-2.38014		1.36835	0.05966		1.22322	0.1753		1.29912	0.20337		1.41579	0.01055		-0.00259	0.03692		-0.00924	0.3281		-0.00848	0.12437										0.2959	-0.01859	0.3111	-0.14733	0.26643	-0.22039
-0.01707	4.08544		-0.00188	-4.07874		-0.01998	2.54956		-0.00435	-2.45205		1.37199	0.05978		1.22697	0.17573		1.30164	0.20381		1.4197	0.01066		-0.00273	0.03881		-0.00977	0.32973		-0.00898	0.12519										0.2975	-0.01864	0.3127	-0.14731	0.2686	-0.22025
-0.01721	3.95142		-0.00236	-4.08393		-0.02047	2.54335		-0.00459	-2.52227		1.37556	0.0599		1.23051	0.17617		1.30442	0.20427		1.42345	0.01077		-0.00288	0.04053		-0.01029	0.33131		-0.00947	0.12581										0.2991	-0.01868	0.3143	-0.14722	0.27078	-0.22039
-0.01736	3.82683		-0.00284	-4.09057		-0.02096	2.53153		-0.00483	-2.59756		1.37916	0.06002		1.2339	0.1766		1.30733	0.20472		1.42708	0.01088		-0.00304	0.04212		-0.01083	0.33335		-0.00996	0.12699										0.3007	-0.01872	0.3159	-0.14716	0.27295	-0.22038
-0.01751	3.69988		-0.00334	-4.097		-0.02147	2.51479		-0.00507	-2.67804		1.38282	0.06014		1.23721	0.17703		1.31019	0.20518		1.43065	0.01099		-0.00319	0.04375		-0.01137	0.33531		-0.01047	0.12867										0.3023	-0.01871	0.3175	-0.14711	0.27513	-0.2203
-0.01767	3.57491		-0.00382	-4.10256		-0.02196	2.50294		-0.00528	-2.76662		1.3864	0.06025		1.24053	0.17746		1.31297	0.20564		1.43425	0.0111		-0.00335	0.04536		-0.0119	0.33701		-0.01096	0.12985										0.3039	-0.01865	0.3191	-0.14706	0.27731	-0.22038
-0.01782	3.45663		-0.00431	-4.10816		-0.02247	2.49346		-0.00566	-2.823		1.38995	0.06037		1.24404	0.17789		1.3157	0.2061		1.43787	0.0112		-0.0035	0.04687		-0.01244	0.33872		-0.01147	0.1308										0.3055	-0.01869	0.3207	-0.14701	0.27948	-0.22022
-0.01797	3.34232		-0.00479	-4.11341		-0.02296	2.48761		-0.00607	-2.78585		1.39355	0.06049		1.24766	0.17834		1.31846	0.20656		1.441	0.01128		-0.00365	0.04834		-0.01297	0.34033		-0.01196	0.13139										0.3071	-0.01871	0.3223	-0.14697	0.28166	-0.22036
-0.01812	3.22697		-0.00527	-4.11959		-0.02345	2.47794		-0.00622	-2.74109		1.3972	0.0606		1.25124	0.17878		1.32112	0.20702		1.44631	0.01152		-0.00381	0.04982		-0.0135	0.34222		-0.01245	0.13236										0.3087	-0.01876	0.3239	-0.14691	0.28383	-0.22024
-0.01827	3.10862		-0.00576	-4.12549		-0.02395	2.46559		-0.00635	-2.7948		1.4009	0.06072		1.25487	0.17921		1.32377	0.20747		1.45163	0.01178		-0.00396	0.05134		-0.01403	0.34402		-0.01295	0.13359										0.3103	-0.01881	0.3255	-0.14689	0.28601	-0.22031
-0.01843	2.99134		-0.00623	-4.13103		-0.02445	2.45677		-0.00655	-2.91578		1.40474	0.06083		1.25861	0.17964		1.32636	0.20792		1.45324	0.0118		-0.00412	0.05284		-0.01456	0.34571		-0.01345	0.13448										0.3119	-0.01886	0.3271	-0.14677	0.28819	-0.22034
-0.01857	2.87549		-0.00672	-4.13651		-0.02493	2.44865		-0.00677	-3.04157		1.40851	0.06095		1.26243	0.18007		1.32904	0.20837		1.45522	0.0118		-0.00427	0.05433		-0.01509	0.34739		-0.01393	0.13529										0.3135	-0.01882	0.3287	-0.14673	0.29036	-0.22028
-0.01872	2.76356		-0.00719	-4.14162		-0.02542	2.44384		-0.007	-3.15327		1.41205	0.06107		1.26615	0.18049		1.33188	0.20884		1.4586	0.01187		-0.00442	0.05577		-0.01561	0.34895		-0.01442	0.13577										0.3151	-0.01882	0.3303	-0.14674	0.29254	-0.22031
-0.01887	2.64896		-0.00767	-4.14793		-0.02591	2.43487		-0.00723	-3.25922		1.41553	0.06118		1.26983	0.18092		1.33461	0.2093		1.46218	0.01197		-0.00457	0.05724		-0.01613	0.35088		-0.01491	0.13667										0.3167	-0.01886	0.3319	-0.14668	0.29471	-0.2203
-0.01902	2.52651		-0.00815	-4.15471		-0.02639	2.41946		-0.00746	-3.36583		1.41901	0.0613		1.27349	0.18134		1.33725	0.20975		1.46554	0.01208		-0.00472	0.05881		-0.01667	0.35295		-0.01539	0.13821										0.3183	-0.01889	0.3335	-0.14668	0.29689	-0.22038
-0.01917	2.39907		-0.00863	-4.1613		-0.0269	2.40291		-0.00769	-3.47188		1.42244	0.06142		1.27711	0.18176		1.33979	0.2102		1.46887	0.01219		-0.00488	0.06044		-0.0172	0.35497		-0.0159	0.13987										0.3199	-0.01891	0.3351	-0.14669	0.29907	-0.22035
-0.01932	2.26765		-0.00912	-4.16724		-0.0274	2.38885		-0.00793	-3.5754		1.4257	0.06153		1.28083	0.18219		1.34244	0.21065		1.47221	0.0123		-0.00503	0.06213		-0.01773	0.35678		-0.0164	0.14128										0.3215	-0.01889	0.3367	-0.14658	0.30124	-0.22033
-0.01947	2.14016		-0.0096	-4.17318		-0.0279	2.3796		-0.00816	-3.67536		1.42887	0.06165		1.28457	0.18262		1.34516	0.21111		1.47558	0.01241		-0.00518	0.06376		-0.01826	0.3586		-0.0169	0.1422										0.3231	-0.01891	0.3383	-0.14658	0.30342	-0.22045
-0.01962	2.0098		-0.0101	-4.17997		-0.0284	2.36675		-0.0084	-3.77725		1.43203	0.06176		1.28822	0.18305		1.34776	0.21156		1.47895	0.01252		-0.00533	0.06544		-0.01881	0.36067		-0.0174	0.14349										0.3247	-0.01898	0.3399	-0.14654	0.30559	-0.2203
-0.01977	1.87218		-0.01059	-4.18598		-0.0289	2.35395		-0.00864	-3.87888		1.43509	0.06188		1.29174	0.18347		1.3503	0.21202		1.48225	0.01262		-0.00549	0.0672		-0.01935	0.36251		-0.0179	0.14477										0.3263	-0.01898	0.3415	-0.1464	0.30777	-0.22043
-0.01992	1.73616		-0.01107	-4.19198		-0.02939	2.34454		-0.00887	-3.97892		1.43811	0.06199		1.29513	0.1839		1.35281	0.21246		1.48552	0.01273		-0.00564	0.06895		-0.01988	0.36434		-0.01839	0.14571										0.3279	-0.01896	0.3431	-0.14635	0.30995	-0.22035
-0.02007	1.59776		-0.01155	-4.19768		-0.02989	2.33682		-0.0091	-4.07729		1.44113	0.06211		1.29865	0.18432		1.35569	0.21291		1.48871	0.01284		-0.00579	0.07072		-0.0204	0.36609		-0.01889	0.14648										0.3295	-0.01903	0.3447	-0.14634	0.31212	-0.22031
-0.02021	1.45899		-0.01202	-4.20406		-0.03037	2.32888		-0.00933	-4.17573		1.44415	0.06223		1.30233	0.18475		1.35883	0.21336		1.49188	0.01295		-0.00593	0.0725		-0.02093	0.36804		-0.01937	0.14728										0.3311	-0.01908	0.3463	-0.14635	0.3143	-0.22041
-0.02035	1.31364		-0.01252	-4.21146		-0.03088	2.31318		-0.00957	-4.28071		1.44729	0.06234		1.30605	0.18516		1.36168	0.21382		1.49502	0.01306		-0.00608	0.07437		-0.02147	0.3703		-0.01988	0.14885										0.3327	-0.01909	0.3479	-0.14632	0.31647	-0.22028
-0.0205	1.15928		-0.01301	-4.21775		-0.03137	2.29811		-0.0098	-4.38693		1.45062	0.06245		1.30968	0.18558		1.36426	0.21427		1.49815	0.01317		-0.00623	0.07635		-0.02201	0.37222		-0.02037	0.15036										0.3343	-0.01899	0.3495	-0.14627	0.31865	-0.22037
-0.02065	1.00613		-0.0135	-4.22398		-0.03188	2.28677		-0.01004	-4.49225		1.45388	0.06257		1.31334	0.18601		1.36662	0.21473		1.50124	0.01328		-0.00638	0.07832		-0.02254	0.37412		-0.02088	0.1515										0.3359	-0.01905	0.3511	-0.14623	0.32083	-0.2203
-0.02079	0.8518		-0.01398	-4.22976		-0.03238	2.27798		-0.01027	-4.59629		1.45688	0.06268		1.31731	0.18647		1.36908	0.21518		1.50436	0.01338		-0.00653	0.0803		-0.02308	0.37589		-0.02138	0.15238										0.3375	-0.01903	0.3527	-0.14614	0.323	-0.22032
-0.02094	0.69657		-0.01446	-4.23603		-0.03286	2.27061		-0.0105	-4.70037		1.45986	0.06278		1.32128	0.18694		1.37164	0.21564		1.50745	0.01349		-0.00668	0.08229		-0.02361	0.37781		-0.02186	0.15311										0.3391	-0.01901	0.3543	-0.1461	0.32518	-0.22039
-0.02108	0.53805		-0.01494	-4.24303		-0.03337	2.25875		-0.01073	-4.80897		1.46289	0.0629		1.32514	0.18738		1.37431	0.21609		1.51038	0.01359		-0.00682	0.08432		-0.02413	0.37995		-0.02237	0.1543										0.3407	-0.01904	0.3559	-0.14609	0.32735	-0.22029
-0.02122	0.37475		-0.01542	-4.2493		-0.03386	2.24825		-0.01096	-4.91779		1.4658	0.06301		1.32879	0.1878		1.37709	0.21653		1.51357	0.01369		-0.00697	0.08642		-0.02466	0.38186		-0.02286	0.15535										0.3423	-0.01907	0.3575	-0.14609	0.32953	-0.22036
-0.02136	0.20965		-0.01591	-4.25565		-0.03435	2.23923		-0.01119	-5.02697		1.46897	0.06313		1.33243	0.18822		1.3798	0.21697		1.51707	0.01379		-0.00711	0.08853		-0.0252	0.3838		-0.02335	0.15625										0.3439	-0.0191	0.3591	-0.14603	0.33171	-0.22028
-0.0215	0.04423		-0.01638	-4.26148		-0.03484	2.23226		-0.01142	-5.13515		1.47245	0.06324		1.33633	0.18864		1.38269	0.21742		1.52036	0.0139		-0.00725	0.09066		-0.02572	0.38559		-0.02384	0.15695										0.3455	-0.01916	0.3607	-0.14602	0.33388	-0.22036
-0.02164	-0.1252		-0.01685	-4.26863		-0.03533	2.22201		-0.01165	-5.24694		1.4757	0.06335		1.34017	0.18906		1.38561	0.21787		1.52342	0.01401		-0.00739	0.09283		-0.02624	0.38777		-0.02433	0.15798										0.3471	-0.01918	0.3623	-0.14595	0.33606	-0.22049
-0.02178	-0.30534		-0.01735	-4.2767		-0.03583	2.20268		-0.01188	-5.36784		1.47868	0.06347		1.34394	0.18947		1.38831	0.21832		1.52639	0.01411		-0.00753	0.09514		-0.02678	0.39024		-0.02483	0.15991										0.3487	-0.01924	0.3639	-0.14593	0.33823	-0.22038
-0.02192	-0.48875		-0.01784	-4.28355		-0.03633	2.18599		-0.01212	-5.49012		1.48154	0.06359		1.34769	0.18989		1.39083	0.21876		1.52937	0.01422		-0.00768	0.09749		-0.02733	0.39233		-0.02533	0.16159										0.3503	-0.01917	0.3655	-0.14587	0.34041	-0.22043
-0.02206	-0.67343		-0.01833	-4.29028		-0.03684	2.17264		-0.01235	-5.61284		1.48439	0.0637		1.35136	0.19031		1.39331	0.21921		1.53233	0.01433		-0.00782	0.09986		-0.02786	0.39439		-0.02584	0.16292										0.3519	-0.0192	0.3671	-0.14584	0.34259	-0.22032
-0.0222	-0.85879		-0.01881	-4.29674		-0.03733	2.16307		-0.01258	-5.73509		1.4872	0.06382		1.35493	0.19073		1.39588	0.21966		1.53525	0.01445		-0.00796	0.10224		-0.02839	0.39636		-0.02633	0.16388										0.3535	-0.01925	0.3687	-0.14583	0.34476	-0.22044
-0.02234	-1.04437		-0.0193	-4.30462		-0.03782	2.15295		-0.01281	-5.8599		1.48997	0.06393		1.35841	0.19115		1.3985	0.22011		1.53814	0.01455		-0.00811	0.10462		-0.02893	0.39877		-0.02682	0.16489										0.3551	-0.01928	0.3703	-0.14579	0.34694	-0.22041
-0.02248	-1.23748		-0.01979	-4.31311		-0.03832	2.13823		-0.01304	-5.99007		1.49277	0.06405		1.36194	0.19158		1.40127	0.22056		1.54099	0.01466		-0.00825	0.1071		-0.02946	0.40137		-0.02732	0.16637										0.3567	-0.0192	0.3719	-0.1458	0.34911	-0.22029
-0.02262	-1.43104		-0.02027	-4.32061		-0.03882	2.1264		-0.01327	-6.12034		1.49555	0.06416		1.36548	0.192		1.40417	0.22099		1.54388	0.01476		-0.00839	0.10958		-0.03	0.40366		-0.02782	0.16755										0.3583	-0.01925	0.3735	-0.14564	0.35129	-0.22044
-0.02275	-1.62566		-0.02075	-4.32755		-0.03931	2.11556		-0.01349	-6.25118		1.49817	0.06427		1.36911	0.19241		1.407	0.22141		1.54679	0.01488		-0.00852	0.11208		-0.03053	0.40578		-0.02831	0.16864										0.3599	-0.01925	0.3751	-0.14563	0.35347	-0.22027
-0.02288	-1.82197		-0.02123	-4.33393		-0.0398	2.10729		-0.01371	-6.38201		1.50113	0.06439		1.37285	0.19282		1.40978	0.22184		1.54966	0.01498		-0.00866	0.1146		-0.03105	0.40773		-0.0288	0.16946										0.3615	-0.01925	0.3767	-0.14565	0.35564	-0.22036
-0.02302	-2.0191		-0.0217	-4.34174		-0.04029	2.09432		-0.01394	-6.51902		1.50472	0.0645		1.37648	0.19324		1.4125	0.22229		1.55248	0.01509		-0.0088	0.11713		-0.03157	0.41012		-0.02929	0.17076										0.3631	-0.01928	0.3783	-0.1456	0.35782	-0.22037
-0.02315	-2.22764		-0.0222	-4.34962		-0.0408	2.07515		-0.01416	-6.66313		1.50807	0.06462		1.38007	0.19365		1.41521	0.22274		1.55526	0.0152		-0.00893	0.11981		-0.03211	0.41253		-0.0298	0.17268										0.3647	-0.01926	0.3799	-0.14561	0.35999	-0.22034
-0.02329	-2.43762		-0.02269	-4.35656		-0.04129	2.06053		-0.01439	-6.80739		1.51081	0.06474		1.3837	0.19404		1.41787	0.22319		1.55801	0.01531		-0.00907	0.1225		-0.03266	0.41465		-0.03029	0.17415										0.3663	-0.01939	0.3815	-0.14556	0.36217	-0.22044
-0.02342	-2.64429		-0.02317	-4.36352		-0.04179	2.0485		-0.01462	-6.95284		1.51334	0.06485		1.38748	0.19445		1.42052	0.22362		1.56077	0.01542		-0.00921	0.12515		-0.03319	0.41678		-0.03079	0.17535										0.3679	-0.01938	0.3831	-0.14556	0.36435	-0.22027
-0.02355	-2.85153		-0.02365	-4.37021		-0.04228	2.04097		-0.01484	-7.09799		1.51642	0.06497		1.39132	0.19487		1.42325	0.22407		1.56353	0.01552		-0.00935	0.12781		-0.03371	0.41882		-0.03128	0.1761										0.3695	-0.01939	0.3847	-0.14548	0.36652	-0.22041
-0.02368	-3.05972		-0.02413	-4.37782		-0.04278	2.032		-0.01506	-7.2472		1.5201	0.06507		1.39501	0.19529		1.42591	0.22452		1.56628	0.01563		-0.00948	0.13048		-0.03424	0.42115		-0.03178	0.177										0.3711	-0.01937	0.3863	-0.14547	0.3687	-0.2204
-0.02382	-3.27423		-0.0246	-4.3851		-0.04328	2.01953		-0.01528	-7.40081		1.52332	0.06518		1.3989	0.1957		1.42846	0.22496		1.56899	0.01573		-0.00961	0.13323		-0.03477	0.42337		-0.03228	0.17825										0.3727	-0.01939	0.3879	-0.14545	0.37087	-0.22034
-0.02395	-3.48867		-0.02509	-4.39193		-0.04376	2.00822		-0.01551	-7.55495		1.52604	0.0653		1.403	0.1961		1.43116	0.2254		1.57207	0.01583		-0.00975	0.13599		-0.0353	0.42546		-0.03276	0.17938										0.3743	-0.0194	0.3895	-0.14542	0.37305	-0.22044
-0.02408	-3.6998		-0.02556	-4.39883		-0.04425	1.99638		-0.01573	-7.71036		1.52859	0.06541		1.40691	0.1965		1.43502	0.22581		1.57552	0.01593		-0.00988	0.13869		-0.03582	0.42757		-0.03325	0.18057										0.3759	-0.01943	0.3911	-0.14538	0.37523	-0.22031
-0.02421	-3.90963		-0.02604	-4.4053		-0.04474	1.98837		-0.01594	-7.86431		1.53107	0.06553		1.41047	0.19692		1.43927	0.22623		1.57872	0.01603		-0.01001	0.14139		-0.03634	0.42955		-0.03374	0.18137										0.3775	-0.01945	0.3927	-0.14534	0.3774	-0.22036
-0.02433	-4.12077		-0.02651	-4.41311		-0.04522	1.97713		-0.01616	-8.02199		1.53365	0.06565		1.41389	0.19733		1.44228	0.22667		1.5815	0.01614		-0.01014	0.1441		-0.03686	0.43193		-0.03422	0.18249										0.3791	-0.01949	0.3943	-0.14536	0.37958	-0.2203
-0.02446	-4.3383		-0.02699	-4.42169		-0.04572	1.95882		-0.01638	-8.18631		1.53621	0.06576		1.41806	0.19772		1.4447	0.22711		1.58407	0.01625		-0.01027	0.14689		-0.03739	0.43456		-0.03472	0.18433										0.3807	-0.01954	0.3959	-0.14534	0.38175	-0.22035
-0.0246	-4.56207		-0.02748	-4.42998		-0.04621	1.93923		-0.0166	-8.3547		1.53872	0.06588		1.42272	0.19809		1.4471	0.22756		1.58665	0.01635		-0.01041	0.14976		-0.03793	0.43709		-0.03521	0.18629										0.3823	-0.01949	0.3975	-0.14528	0.38393	-0.22044
-0.02473	-4.78837		-0.02797	-4.43757		-0.0467	1.92516		-0.01682	-8.52499		1.54132	0.06599		1.42686	0.19848		1.44956	0.228		1.58923	0.01646		-0.01054	0.15266		-0.03847	0.43941		-0.0357	0.1877										0.3839	-0.01948	0.3991	-0.14527	0.38611	-0.22029
-0.02486	-5.01174		-0.02845	-4.44498		-0.0472	1.92174		-0.01704	-8.69446		1.54387	0.06611		1.43049	0.1989		1.45207	0.22845		1.59179	0.01657		-0.01068	0.15553		-0.039	0.44167		-0.0362	0.18804										0.3855	-0.01948	0.4007	-0.1452	0.38828	-0.22036
-0.02499	-5.23892		-0.02894	-4.45328		-0.04771	1.91722		-0.01726	-8.86787		1.54632	0.06622		1.43395	0.19931		1.45457	0.22889		1.59428	0.01668		-0.01081	0.15844		-0.03953	0.44421		-0.03671	0.18849										0.3871	-0.01948	0.4023	-0.14519	0.39046	-0.22027
-0.02512	-5.47015		-0.02943	-4.46102		-0.04821	1.91185		-0.01748	-9.04335		1.54871	0.06632		1.43747	0.19972		1.45711	0.22932		1.5968	0.01678		-0.01095	0.16141		-0.04007	0.44658		-0.03721	0.18903										0.3887	-0.01946	0.4039	-0.14523	0.39263	-0.2204
-0.02525	-5.69866		-0.02992	-4.46868		-0.04871	1.90944		-0.0177	-9.2184		1.55105	0.06642		1.44116	0.20011		1.45958	0.22976		1.59951	0.01689		-0.01108	0.16434		-0.04061	0.44892		-0.03771	0.18927										0.3903	-0.0195	0.4055	-0.14522	0.39481	-0.22038
-0.02538	-5.92667		-0.0304	-4.47602		-0.04921	1.90691		-0.01792	-9.39349		1.55365	0.06654		1.44513	0.2005		1.46214	0.2302		1.60218	0.01699		-0.01121	0.16727		-0.04114	0.45116		-0.03821	0.18952										0.3919	-0.01954	0.4071	-0.14519	0.39699	-0.22032
-0.02551	-6.14951		-0.03087	-4.48397		-0.0497	1.90266		-0.01813	-9.56995		1.5566	0.06667		1.44899	0.2009		1.46488	0.23065		1.60477	0.0171		-0.01134	0.17012		-0.04166	0.45359		-0.0387	0.18995										0.3935	-0.01956	0.4087	-0.14505	0.39916	-0.2204
-0.02564	-6.37778		-0.03136	-4.49313		-0.0502	1.88804		-0.01835	-9.75712		1.55945	0.06677		1.45249	0.2013		1.4676	0.23108		1.60739	0.01721		-0.01148	0.17305		-0.04219	0.45639		-0.0392	0.19141										0.3951	-0.01959	0.4103	-0.14504	0.40134	-0.22032
-0.02577	-6.61488		-0.03186	-4.50126		-0.05071	1.87055		-0.01858	-9.9497		1.56261	0.06687		1.45583	0.2017		1.47027	0.23153		1.60995	0.01731		-0.01161	0.1761		-0.04274	0.45888		-0.03971	0.19316										0.3967	-0.01952	0.4119	-0.14504	0.40351	-0.22041
-0.0259	-6.84933		-0.03234	-4.50934		-0.0512	1.85592		-0.01879	-10.1393		1.56622	0.06697		1.45916	0.20209		1.47289	0.23196		1.61241	0.01741		-0.01174	0.1791		-0.04328	0.46135		-0.0402	0.19463										0.3983	-0.01962	0.4135	-0.14502	0.40569	-0.22039
-0.02603	-7.08327		-0.03283	-4.51701		-0.0517	1.84278		-0.01901	-10.3248		1.56923	0.06709		1.4621	0.20242		1.47558	0.2324		1.61476	0.01752		-0.01188	0.18211		-0.04381	0.46369		-0.0407	0.19595										0.3999	-0.01965	0.4151	-0.14502	0.40787	-0.22029
-0.02616	-7.31293		-0.0333	-4.52505		-0.05219	1.83042		-0.01922	-10.5084		1.57167	0.0672		1.46748	0.20307		1.47831	0.23284		1.61723	0.01763		-0.01201	0.18505		-0.04433	0.46615		-0.04119	0.19718										0.4015	-0.01965	0.4167	-0.14499	0.41004	-0.22043
-0.02629	-7.54473		-0.03378	-4.53402		-0.05269	1.81278		-0.01944	-10.6952		1.57396	0.06732		1.47305	0.2038		1.48102	0.23328		1.61989	0.01772		-0.01214	0.18803		-0.04486	0.46889		-0.04169	0.19895										0.4031	-0.01966	0.4183	-0.14492	0.41222	-0.22024
-0.02642	-7.7841		-0.03427	-4.54218		-0.05318	1.79594		-0.01966	-10.8815		1.57622	0.06743		1.47453	0.20401		1.48366	0.2337		1.62245	0.01782		-0.01227	0.1911		-0.04539	0.47139		-0.04218	0.20064										0.4047	-0.01969	0.4199	-0.14485	0.41439	-0.22039
-0.02654	-8.02233		-0.03475	-4.55033		-0.05367	1.7811		-0.01987	-11.0671		1.5785	0.06755		1.47599	0.2042		1.48614	0.23413		1.62491	0.01792		-0.0124	0.19415		-0.04592	0.47388		-0.04267	0.20212										0.4063	-0.01968	0.4215	-0.14485	0.41657	-0.22031
-0.02667	-8.25805		-0.03523	-4.55808		-0.05416	1.76845		-0.02009	-11.2507		1.58098	0.06767		1.4788	0.20453		1.48862	0.23457		1.62737	0.01804		-0.01253	0.19718		-0.04646	0.47624		-0.04316	0.20339										0.4079	-0.01968	0.4231	-0.1449	0.41875	-0.22035
-0.02679	-8.49149		-0.03571	-4.56708		-0.05465	1.75317		-0.0203	-11.437		1.5842	0.06779		1.48204	0.20492		1.49114	0.23502		1.62976	0.01814		-0.01265	0.20017		-0.04698	0.479		-0.04365	0.20492										0.4095	-0.01975	0.4247	-0.14491	0.42092	-0.22043
-0.02692	-8.7301		-0.03619	-4.57712		-0.05514	1.72794		-0.02052	-11.6326		1.58769	0.0679		1.48539	0.20533		1.49378	0.23546		1.63211	0.01825		-0.01278	0.20323		-0.04751	0.48207		-0.04414	0.20744										0.4111	-0.01969	0.4263	-0.14485	0.4231	-0.22026
-0.02705	-8.9754		-0.03668	-4.58594		-0.05564	1.70485		-0.02074	-11.8299		1.59052	0.06801		1.48905	0.20572		1.49646	0.23589		1.63452	0.01836		-0.01292	0.20638		-0.04805	0.48476		-0.04464	0.20975										0.4127	-0.01974	0.4279	-0.14484	0.42527	-0.22036
-0.02718	-9.22007		-0.03718	-4.59469		-0.05614	1.68584		-0.02096	-12.026		1.59288	0.06813		1.493	0.20611		1.49895	0.23632		1.63707	0.01846		-0.01305	0.20952		-0.04859	0.48744		-0.04514	0.21166										0.4143	-0.01971	0.4295	-0.14469	0.42745	-0.22031
-0.02731	-9.4631		-0.03766	-4.60313		-0.05664	1.67028		-0.02117	-12.2191		1.59502	0.06825		1.49693	0.20649		1.50151	0.23674		1.63971	0.01856		-0.01318	0.21264		-0.04912	0.49001		-0.04564	0.21321										0.4159	-0.01974	0.4311	-0.14471	0.42963	-0.22037
-0.02743	-9.71988		-0.03813	-4.61237		-0.05713	1.65464		-0.02139	-12.412		1.59708	0.06836		1.50063	0.20688		1.5043	0.23712		1.64233	0.01867		-0.01331	0.21593		-0.04965	0.49284		-0.04613	0.21478										0.4175	-0.01977	0.4327	-0.14473	0.4318	-0.2205
-0.02756	-9.99067		-0.03862	-4.62199		-0.05762	1.63446		-0.0216	-12.6093		1.59921	0.06846		1.50407	0.20728		1.5069	0.2378		1.64486	0.01877		-0.01343	0.21941		-0.05019	0.49578		-0.04662	0.2168										0.4191	-0.01974	0.4343	-0.14474	0.43398	-0.22037
-0.02768	-10.2487		-0.03912	-4.63079		-0.05813	1.6169		-0.02181	-12.8069		1.60133	0.06856		1.50747	0.20767		1.50741	0.23855		1.64728	0.01888		-0.01356	0.22272		-0.05073	0.49847		-0.04713	0.21856										0.4207	-0.01974	0.4359	-0.14471	0.43615	-0.22043
-0.02781	-10.4948		-0.03959	-4.63957		-0.05862	1.60041		-0.02203	-13.0032		1.60344	0.06866		1.51101	0.20805		1.5071	0.23885		1.64964	0.01898		-0.01369	0.22588		-0.05125	0.50115		-0.04762	0.22021										0.4223	-0.0198	0.4375	-0.14473	0.43833	-0.22031
-0.02793	-10.7349		-0.04006	-4.64801		-0.05911	1.58622		-0.02224	-13.1959		1.60557	0.06876		1.51456	0.20845		1.5095	0.23915		1.65194	0.01909		-0.01382	0.22896		-0.05177	0.50373		-0.04811	0.22163										0.4239	-0.01989	0.4391	-0.1447	0.44051	-0.2204
-0.02805	-10.975		-0.04055	-4.65796		-0.05959	1.56742		-0.02245	-13.3923		1.60767	0.06886		1.51793	0.20883		1.51348	0.23954		1.6542	0.0192		-0.01394	0.23204		-0.0523	0.50677		-0.04859	0.22351										0.4255	-0.01984	0.4407	-0.14466	0.44268	-0.22042
-0.02818	-11.2248		-0.04103	-4.66837		-0.06009	1.54146		-0.02267	-13.5949		1.60993	0.06897		1.52122	0.20923		1.51725	0.23996		1.65641	0.0193		-0.01407	0.23524		-0.05283	0.50996		-0.04909	0.22611										0.4271	-0.01981	0.4423	-0.1446	0.44486	-0.22032
-0.02831	-11.4742		-0.04152	-4.67781		-0.06058	1.5199		-0.02289	-13.7946		1.61282	0.06909		1.52464	0.20961		1.52052	0.24037		1.65864	0.01941		-0.0142	0.23844		-0.05337	0.51284		-0.04958	0.22827										0.4287	-0.01979	0.4439	-0.1446	0.44703	-0.22037
-0.02843	-11.7226		-0.04201	-4.68705		-0.06109	1.50114		-0.0231	-13.9914		1.61587	0.06921		1.52821	0.20998		1.52348	0.24081		1.6609	0.01952		-0.01433	0.24163		-0.05391	0.51567		-0.05009	0.23015										0.4303	-0.01984	0.4455	-0.14461	0.44921	-0.22029
-0.02856	-11.9689		-0.04249	-4.69591		-0.06157	1.48599		-0.02331	-14.185		1.61835	0.06933		1.53169	0.21039		1.52641	0.24123		1.66316	0.01962		-0.01446	0.24479		-0.05444	0.51837		-0.05057	0.23166										0.4319	-0.01984	0.4471	-0.14456	0.45139	-0.22036
-0.02868	-12.2119		-0.04296	-4.70589		-0.06207	1.46812		-0.02353	-14.3812		1.62062	0.06944		1.53508	0.21079		1.52919	0.24166		1.66533	0.01973		-0.01459	0.24791		-0.05496	0.52142		-0.05107	0.23345										0.4335	-0.01992	0.4487	-0.14458	0.45356	-0.2204
-0.02881	-12.465		-0.04344	-4.71584		-0.06256	1.4465		-0.02374	-14.5815		1.62285	0.06954		1.53848	0.21117		1.53189	0.24209		1.66741	0.01984		-0.01471	0.25116		-0.05549	0.52447		-0.05156	0.23562										0.4351	-0.01993	0.4503	-0.14459	0.45574	-0.22033
-0.02893	-12.7227		-0.04393	-4.72536		-0.06304	1.42829		-0.02395	-14.7826		1.62504	0.06963		1.54175	0.21156		1.53451	0.24251		1.66951	0.01994		-0.01484	0.25446		-0.05602	0.52738		-0.05204	0.23744										0.4367	-0.01987	0.4519	-0.14456	0.45791	-0.22042
-0.02905	-12.9763		-0.04441	-4.7349		-0.06354	1.41092		-0.02416	-14.9875		1.62714	0.06973		1.54554	0.21194		1.53711	0.24294		1.67165	0.02006		-0.01496	0.25772		-0.05655	0.53029		-0.05254	0.23918										0.4383	-0.01995	0.4535	-0.14456	0.46009	-0.22029
-0.02918	-13.2259		-0.04487	-4.74383		-0.06402	1.39691		-0.02437	-15.1898		1.62915	0.06985		1.55082	0.21227		1.53999	0.24337		1.67379	0.02017		-0.01509	0.26092		-0.05706	0.53302		-0.05302	0.24058										0.4399	-0.01991	0.4551	-0.14454	0.46227	-0.22042
-0.0293	-13.4739		-0.04535	-4.75392		-0.0645	1.37957		-0.02458	-15.3891		1.63118	0.06996		1.5562	0.21259		1.54325	0.24378		1.67592	0.02028		-0.01521	0.2641		-0.05758	0.53611		-0.0535	0.24232										0.4415	-0.01997	0.4567	-0.14454	0.46444	-0.22041
-0.02942	-13.729		-0.04583	-4.76473		-0.06499	1.35501		-0.02479	-15.5904		1.63407	0.07008		1.56014	0.21295		1.54654	0.2442		1.67804	0.02038		-0.01534	0.26737		-0.05811	0.53941		-0.05399	0.24478										0.4431	-0.01992	0.4583	-0.14448	0.46662	-0.22046
-0.02954	-13.9889		-0.04631	-4.77543		-0.06549	1.32883		-0.02501	-15.7924		1.63766	0.0702		1.56402	0.21331		1.54953	0.24462		1.68021	0.02049		-0.01547	0.27071		-0.05864	0.54268		-0.05449	0.2474										0.4447	-0.01991	0.4599	-0.14446	0.46879	-0.22046
-0.02967	-14.2484		-0.04679	-4.78579		-0.06598	1.30449		-0.02522	-15.995		1.64047	0.07032		1.56876	0.21365		1.55217	0.24504		1.68233	0.0206		-0.01559	0.27404		-0.05917	0.54585		-0.05498	0.24984										0.4463	-0.0199	0.4615	-0.14438	0.47097	-0.22034
-0.0298	-14.5056		-0.04728	-4.79581		-0.06647	1.28479		-0.02543	-16.1984		1.64255	0.07044		1.57319	0.21401		1.55519	0.24545		1.68461	0.0207		-0.01572	0.27734		-0.05971	0.54891		-0.05547	0.25181										0.4479	-0.01998	0.4631	-0.14443	0.47315	-0.2204
-0.02992	-14.7637		-0.04776	-4.80678		-0.06697	1.26167		-0.02564	-16.4061		1.64452	0.07056		1.57677	0.21438		1.55921	0.24584		1.68705	0.0208		-0.01585	0.28065		-0.06024	0.55226		-0.05597	0.25412										0.4495	-0.01989	0.4647	-0.14446	0.47532	-0.22034
-0.03004	-15.0254		-0.04825	-4.81756		-0.06747	1.23766		-0.02586	-16.6169		1.64656	0.07067		1.58008	0.21476		1.56317	0.24623		1.68931	0.0209		-0.01598	0.28401		-0.06078	0.55556		-0.05647	0.25653										0.4511	-0.01997	0.4663	-0.14441	0.4775	-0.22038
-0.03017	-15.2867		-0.04873	-4.82813		-0.06796	1.21734		-0.02607	-16.8267		1.64859	0.07079		1.58328	0.21513		1.5663	0.24662		1.69137	0.02101		-0.01611	0.28736		-0.06131	0.55879		-0.05696	0.25856										0.4527	-0.01999	0.4679	-0.14434	0.47967	-0.22045
-0.03029	-15.5448		-0.04922	-4.83842		-0.06844	1.19841		-0.02628	-17.0357		1.65057	0.07089		1.58645	0.21551		1.56921	0.24704		1.69339	0.02112		-0.01623	0.29067		-0.06184	0.56193		-0.05744	0.26046										0.4543	-0.01991	0.4695	-0.14435	0.48185	-0.22032
-0.03041	-15.7939		-0.04969	-4.84917		-0.06893	1.18049		-0.02649	-17.2455		1.65251	0.07099		1.58973	0.21589		1.57211	0.24746		1.69547	0.02123		-0.01635	0.29387		-0.06236	0.56522		-0.05793	0.26225										0.4559	-0.01992	0.4711	-0.14437	0.48403	-0.2204
-0.03053	-16.0729		-0.05017	-4.86144		-0.06943	1.15427		-0.0267	-17.4622		1.65477	0.0711		1.59304	0.21627		1.5748	0.24789		1.69755	0.02133		-0.01648	0.29745		-0.06289	0.56897		-0.05843	0.26488										0.4575	-0.01997	0.4727	-0.14435	0.4862	-0.22036
-0.03064	-16.4036		-0.05066	-4.87317		-0.06993	1.12616		-0.02691	-17.6787		1.65726	0.07121		1.59621	0.21664		1.57735	0.24832		1.69956	0.02144		-0.01659	0.30169		-0.06343	0.57256		-0.05893	0.26769										0.4591	-0.01999	0.4743	-0.14428	0.48838	-0.22045
-0.03076	-16.7189		-0.05116	-4.88471		-0.07042	1.10255		-0.02713	-17.8902		1.65946	0.07132		1.59931	0.217		1.57982	0.24874		1.70163	0.02155		-0.01671	0.30573		-0.06397	0.57608		-0.05942	0.27005										0.4607	-0.02002	0.4759	-0.14427	0.49055	-0.22042
-0.03088	-16.9911		-0.05164	-4.89594		-0.07091	1.08135		-0.02734	-18.102		1.66139	0.07144		1.60254	0.21737		1.58238	0.24917		1.70382	0.02164		-0.01683	0.30923		-0.0645	0.57952		-0.05991	0.27218										0.4623	-0.02005	0.4775	-0.14428	0.49273	-0.22038
-0.03101	-17.2483		-0.05211	-4.90744		-0.07141	1.06177		-0.02755	-18.3146		1.66322	0.07155		1.60581	0.21774		1.58499	0.2496		1.70597	0.02175		-0.01696	0.31253		-0.06502	0.58303		-0.06041	0.27413										0.4639	-0.02	0.4791	-0.14429	0.49491	-0.22048
-0.03113	-17.5101		-0.05259	-4.9194		-0.0719	1.03712		-0.02776	-18.5298		1.66532	0.07167		1.60913	0.21812		1.58748	0.25002		1.70795	0.02185		-0.01708	0.31589		-0.06555	0.58669		-0.0609	0.2766										0.4655	-0.02004	0.4807	-0.14429	0.49708	-0.22041
-0.03125	-17.7773		-0.05307	-4.93082		-0.07239	1.01307		-0.02797	-18.7432		1.66766	0.07179		1.61238	0.2185		1.58998	0.25044		1.70987	0.02195		-0.01721	0.31931		-0.06608	0.59018		-0.06139	0.27901										0.4671	-0.02007	0.4823	-0.14427	0.49926	-0.22049
-0.03137	-18.045		-0.05355	-4.94296		-0.07287	0.99098		-0.02818	-18.9532		1.6698	0.07188		1.61543	0.21888		1.59248	0.25086		1.71179	0.02206		-0.01734	0.32275		-0.0666	0.59389		-0.06187	0.28122										0.4687	-0.02014	0.4839	-0.14426	0.50143	-0.22048
-0.03149	-18.3146		-0.05403	-4.95444		-0.07336	0.97031		-0.02839	-19.1608		1.67163	0.07196		1.61859	0.21927		1.59503	0.25128		1.71377	0.02216		-0.01746	0.32621		-0.06713	0.5974		-0.06236	0.28329										0.4703	-0.02011	0.4855	-0.14419	0.50361	-0.2203
-0.03161	-18.5799		-0.0545	-4.96632		-0.07384	0.9482		-0.02859	-19.371		1.67335	0.07206		1.62201	0.21963		1.59758	0.25171		1.716	0.02227		-0.01758	0.32961		-0.06765	0.60103		-0.06284	0.28551										0.4719	-0.02011	0.4871	-0.14419	0.50579	-0.22045
-0.03173	-18.8497		-0.05498	-4.98024		-0.07434	0.91666		-0.02881	-19.5891		1.6751	0.07217		1.62532	0.22		1.60013	0.25214		1.71849	0.02236		-0.0177	0.33307		-0.06818	0.60528		-0.06334	0.28866										0.4735	-0.02007	0.4887	-0.14417	0.50796	-0.22025
-0.03185	-19.1262		-0.05547	-4.99389		-0.07483	0.88595		-0.02902	-19.8084		1.67684	0.07229		1.6284	0.22038		1.60275	0.25255		1.72093	0.02246		-0.01783	0.33662		-0.06872	0.60945		-0.06383	0.29174										0.4751	-0.02015	0.4903	-0.14419	0.51014	-0.22041
-0.03198	-19.4023		-0.05597	-5.00665		-0.07533	0.85884		-0.02924	-20.0272		1.67873	0.0724		1.63145	0.22074		1.60531	0.25296		1.72316	0.02256		-0.01795	0.34016		-0.06926	0.61336		-0.06433	0.29445										0.4767	-0.02015	0.4919	-0.1442	0.51231	-0.22033
-0.0321	-19.6793		-0.05644	-5.01819		-0.07582	0.83489		-0.02945	-20.2427		1.68085	0.07252		1.63462	0.22112		1.60787	0.25338		1.72529	0.02266		-0.01808	0.34372		-0.06978	0.61688		-0.06482	0.29685										0.4783	-0.02012	0.4935	-0.14423	0.51449	-0.2204
-0.03222	-19.9496		-0.05692	-5.03023		-0.07631	0.81183		-0.02965	-20.4627		1.68296	0.07263		1.63792	0.2215		1.61036	0.2538		1.72727	0.02276		-0.0182	0.34719		-0.07031	0.62056		-0.06531	0.29916										0.4799	-0.02013	0.4951	-0.14421	0.51667	-0.22043
-0.03234	-20.2167		-0.05741	-5.04295		-0.0768	0.78396		-0.02986	-20.6911		1.68491	0.07275		1.64141	0.22186		1.61277	0.25421		1.72911	0.02287		-0.01832	0.35061		-0.07085	0.62445		-0.0658	0.30195										0.4815	-0.02018	0.4967	-0.14414	0.51884	-0.22034
-0.03244	-20.4594		-0.05789	-5.05499		-0.07729	0.75776		-0.03007	-20.914		1.68684	0.07285		1.64468	0.22222		1.61519	0.25463		1.73103	0.02298		-0.01843	0.35373		-0.07138	0.62813		-0.06629	0.30457										0.4831	-0.0202	0.4983	-0.14417	0.52102	-0.2204
-0.03264	-20.8519		-0.05838	-5.06694		-0.07778	0.73278		-0.03028	-21.1302		1.68875	0.07295		1.64774	0.22259		1.61761	0.25503		1.73303	0.02309		-0.01863	0.35876		-0.07191	0.63178		-0.06678	0.30707										0.4847	-0.02019	0.4999	-0.14411	0.52319	-0.22036
-0.03284	-21.2389		-0.05885	-5.07851		-0.07827	0.7103		-0.03049	-21.3426		1.69048	0.07306		1.65104	0.22295		1.62006	0.25544		1.73499	0.02319		-0.01884	0.36373		-0.07243	0.63532		-0.06727	0.30932										0.4863	-0.02024	0.5015	-0.14412	0.52537	-0.22038
-0.03291	-21.3693		-0.05932	-5.09154		-0.07876	0.6844		-0.03069	-21.5618		1.69214	0.07319		1.65449	0.22331		1.62259	0.25586		1.73695	0.0233		-0.01891	0.3654		-0.07295	0.6393		-0.06776	0.31192										0.4879	-0.02018	0.5031	-0.14406	0.52755	-0.22053
-0.03297	-21.5288		-0.05981	-5.10541		-0.07925	0.65086		-0.0309	-21.786		1.69382	0.0733		1.65773	0.22367		1.62513	0.25628		1.73896	0.0234		-0.01897	0.36745		-0.07349	0.64354		-0.06825	0.31527										0.4895	-0.0202	0.5047	-0.14402	0.52972	-0.22042
-0.03307	-21.7765		-0.06029	-5.11842		-0.07967	0.58953		-0.03112	-22.0033		1.69547	0.07342		1.66079	0.22404		1.62762	0.2567		1.74099	0.0235		-0.01908	0.37063		-0.07402	0.64752		-0.06867	0.32141										0.4911	-0.02021	0.5063	-0.14405	0.5319	-0.22043
-0.03319	-22.0514		-0.06077	-5.13123		-0.08045	0.66277		-0.03133	-22.2192		1.69718	0.07352		1.66391	0.22439		1.63012	0.25712		1.74287	0.02361		-0.0192	0.37415		-0.07455	0.65144		-0.06945	0.31408										0.4927	-0.02019	0.5079	-0.14402	0.53407	-0.22044
-0.03331	-22.3235		-0.06126	-5.14364		-0.0813	0.89683		-0.03154	-22.4344		1.69872	0.07363		1.66707	0.22476		1.63272	0.25754		1.74456	0.02372		-0.01932	0.37764		-0.07508	0.65523		-0.0703	0.29065										0.4943	-0.02022	0.5095	-0.144	0.53625	-0.22043
-0.03344	-22.59		-0.06173	-5.15695		-0.08161	0.99598		-0.03175	-22.6521		1.70053	0.07375		1.67027	0.22512		1.63529	0.25795		1.74628	0.02382		-0.01945	0.38106		-0.0756	0.6593		-0.07061	0.28072										0.4959	-0.02029	0.5111	-0.14402	0.53843	-0.22045
-0.03356	-22.8631		-0.06221	-5.1703		-0.08189	0.91229		-0.03196	-22.8739		1.70439	0.07387		1.67369	0.22548		1.63775	0.25838		1.74815	0.02393		-0.01957	0.38457		-0.07613	0.66338		-0.07089	0.2891										0.4975	-0.02029	0.5127	-0.14406	0.5406	-0.22037
-0.03367	-23.133		-0.06268	-5.18311		-0.08228	0.76637		-0.03216	-23.0944		1.709	0.07399		1.67705	0.22584		1.64005	0.25879		1.75009	0.02403		-0.01969	0.38803		-0.07665	0.66729		-0.07128	0.30371										0.4991	-0.02024	0.5143	-0.14403	0.54278	-0.22052
-0.0338	-23.4022		-0.06316	-5.19586		-0.08272	0.64842		-0.03237	-23.3119		1.71186	0.07411		1.68021	0.22619		1.64249	0.2592		1.75195	0.02414		-0.01982	0.39148		-0.07718	0.67119		-0.07172	0.31552										0.5007	-0.02027	0.5159	-0.14403	0.54495	-0.22035
-0.03391	-23.6853		-0.06364	-5.20856		-0.08319	0.56779		-0.03257	-23.5239		1.71371	0.07423		1.6833	0.22656		1.64523	0.25961		1.75372	0.02425		-0.01993	0.39512		-0.0777	0.67507		-0.07219	0.32359										0.5023	-0.02019	0.5175	-0.14399	0.54713	-0.22049
-0.03403	-23.9728		-0.06411	-5.22324		-0.08366	0.50033		-0.03278	-23.7414		1.71541	0.07434		1.68629	0.22693		1.64786	0.26002		1.75558	0.02436		-0.02005	0.39881		-0.07822	0.67956		-0.07266	0.33034										0.5039	-0.0203	0.5191	-0.14396	0.54931	-0.22042
-0.03415	-24.2552		-0.0646	-5.23811		-0.08415	0.4366		-0.033	-23.9659		1.71713	0.07445		1.68913	0.2273		1.65032	0.26045		1.75749	0.02446		-0.02018	0.40243		-0.07876	0.68411		-0.07315	0.33672										0.5055	-0.02031	0.5207	-0.14392	0.55148	-0.22037
-0.03427	-24.5296		-0.06509	-5.25214		-0.08464	0.38458		-0.03321	-24.1908		1.71888	0.07457		1.69186	0.22766		1.65266	0.26086		1.75933	0.02456		-0.0203	0.40595		-0.0793	0.68839		-0.07364	0.34193										0.5071	-0.02029	0.5223	-0.14397	0.55366	-0.22044
-0.0344	-24.8014		-0.06558	-5.26596		-0.08514	0.34035		-0.03342	-24.426		1.72063	0.07468		1.69534	0.228		1.65501	0.26127		1.76112	0.02467		-0.02043	0.40944		-0.07984	0.69262		-0.07414	0.34636										0.5087	-0.02033	0.5239	-0.14397	0.55583	-0.22033
-0.03452	-25.074		-0.06607	-5.27952		-0.08563	0.30338		-0.03363	-24.6679		1.7223	0.07479		1.69955	0.22832		1.65742	0.26168		1.76289	0.02477		-0.02056	0.41293		-0.08038	0.69676		-0.07463	0.35006										0.5103	-0.02038	0.5255	-0.14396	0.55801	-0.22046
-0.03464	-25.3433		-0.06655	-5.29427		-0.08611	0.26467		-0.03383	-24.9064		1.72393	0.07491		1.70319	0.22865		1.65978	0.2621		1.76469	0.02487		-0.02068	0.41639		-0.08091	0.70127		-0.07511	0.35394										0.5119	-0.02043	0.5271	-0.14391	0.56019	-0.22045
-0.03476	-25.6166		-0.06703	-5.30872		-0.08661	0.22545		-0.03405	-25.1394		1.72548	0.07502		1.70615	0.22901		1.66212	0.26251		1.76654	0.02498		-0.02081	0.4199		-0.08144	0.70569		-0.07561	0.35786										0.5135	-0.02041	0.5287	-0.14394	0.56236	-0.22049
-0.03489	-25.8917		-0.06751	-5.32272		-0.0871	0.19101		-0.03425	-25.3669		1.72705	0.07515		1.70892	0.22937		1.66438	0.26292		1.7686	0.02508		-0.02093	0.42343		-0.08197	0.70997		-0.0761	0.36131										0.5151	-0.02042	0.5303	-0.14392	0.56454	-0.22056
-0.03501	-26.167		-0.068	-5.33672		-0.08759	0.15851		-0.03446	-25.592		1.72861	0.07527		1.71189	0.22972		1.66675	0.26333		1.77076	0.02518		-0.02106	0.42696		-0.0825	0.71424		-0.07659	0.36456										0.5167	-0.02038	0.5319	-0.14391	0.56671	-0.22044
-0.03513	-26.4415		-0.06848	-5.35112		-0.08807	0.1286		-0.03467	-25.8165		1.73026	0.07539		1.7149	0.23008		1.66934	0.26375		1.77267	0.02528		-0.02118	0.43048		-0.08302	0.71865		-0.07707	0.36756										0.5183	-0.02043	0.5335	-0.14392	0.56889	-0.22048
-0.03525	-26.7181		-0.06896	-5.36685		-0.08856	0.09165		-0.03488	-26.0491		1.73257	0.07552		1.71782	0.23043		1.6719	0.26415		1.77439	0.02538		-0.0213	0.43403		-0.08355	0.72346		-0.07756	0.37126										0.5199	-0.0204	0.5351	-0.14392	0.57107	-0.22039
-0.03537	-26.9989		-0.06945	-5.3823		-0.08906	0.05214		-0.03509	-26.2847		1.7351	0.07563		1.7208	0.23078		1.67432	0.26457		1.77606	0.02549		-0.02142	0.43763		-0.08409	0.72818		-0.07806	0.37521										0.5215	-0.02042	0.5367	-0.14389	0.57324	-0.22043
-0.03549	-27.2762		-0.06994	-5.39758		-0.08955	0.01638		-0.0353	-26.5127		1.73711	0.07569		1.72377	0.23112		1.67667	0.26498		1.7777	0.0256		-0.02155	0.44119		-0.08463	0.73285		-0.07855	0.37879										0.5231	-0.0204	0.5383	-0.14386	0.57542	-0.22049
-0.03561	-27.5481		-0.07042	-5.41225		-0.09004	-0.01789		-0.03551	-26.7353		1.73869	0.07572		1.72671	0.23146		1.67902	0.26539		1.7793	0.02571		-0.02168	0.44468		-0.08516	0.73733		-0.07904	0.38222										0.5247	-0.02038	0.5399	-0.14381	0.57759	-0.22033
-0.03574	-27.814		-0.07089	-5.4269		-0.09052	-0.04947		-0.03572	-26.9555		1.74039	0.0758		1.72968	0.23181		1.68139	0.26581		1.78089	0.02581		-0.0218	0.44809		-0.08568	0.74181		-0.07952	0.38539										0.5263	-0.02042	0.5415	-0.14381	0.57977	-0.22037
-0.03586	-28.0827		-0.07138	-5.44242		-0.09101	-0.08546		-0.03593	-27.1801		1.7427	0.07591		1.7327	0.23217		1.68377	0.2662		1.7826	0.02591		-0.02192	0.45154		-0.08622	0.74655		-0.08001	0.38899										0.5279	-0.02045	0.5431	-0.14386	0.58195	-0.22036
-0.03598	-28.3522		-0.07186	-5.45734		-0.09151	-0.12176		-0.03614	-27.4075		1.74493	0.07603		1.73561	0.23253		1.68614	0.26661		1.78452	0.026		-0.02205	0.45499		-0.08675	0.75111		-0.08051	0.39262										0.5295	-0.02047	0.5447	-0.14387	0.58412	-0.22043
-0.0361	-28.6213		-0.07233	-5.47231		-0.092	-0.15583		-0.03631	-27.606		1.74672	0.07615		1.73853	0.23288		1.68845	0.26702		1.78687	0.02609		-0.02217	0.45845		-0.08727	0.75569		-0.081	0.39603										0.5311	-0.02048	0.5463	-0.14388	0.5863	-0.22048
-0.03622	-28.8941		-0.07281	-5.48679		-0.09248	-0.18773		-0.03665	-27.9455		1.74847	0.07627		1.74163	0.23322		1.69081	0.26743		1.78932	0.02617		-0.0223	0.46195		-0.0878	0.76012		-0.08148	0.39923										0.5327	-0.02045	0.5479	-0.14389	0.58847	-0.22037
-0.03634	-29.1644		-0.07329	-5.50224		-0.09296	-0.22033		-0.03702	-28.2899		1.75016	0.07638		--	--		1.69326	0.26785		1.79132	0.02628		-0.02242	0.46542		-0.08831	0.76484		-0.08196	0.40249										0.5343	-0.02048	0.5495	-0.14391	0.59065	-0.2205
-0.03646	-29.439		-0.07378	-5.51933		-0.09344	-0.26084		-0.03713	-28.3949		1.75172	0.0765		--	--		1.69565	0.26825		1.79309	0.02638		-0.02254	0.46894		-0.08885	0.77006		-0.08244	0.40655										0.5359	-0.02048	0.5511	-0.14383	0.59283	-0.22043
-0.03658	-29.7196		-0.07427	-5.53571		-0.09394	-0.29778		-0.03723	-28.5246		1.75312	0.07662		--	--		1.69794	0.26866		1.79487	0.02649		-0.02267	0.47254		-0.08939	0.77507		-0.08294	0.41024										0.5375	-0.02052	0.5527	-0.14382	0.595	-0.22051
-0.03671	-29.9967		-0.07476	-5.55251		-0.09444	-0.33021		-0.0374	-28.7477		1.75444	0.07674		--	--		1.70014	0.26907		1.79662	0.02659		-0.02279	0.47609		-0.08993	0.7802		-0.08344	0.41349										0.5391	-0.02047	0.5543	-0.14381	0.59718	-0.22053
-0.03683	-30.2739		-0.07524	-5.56916		-0.09494	-0.36066		-0.0376	-28.9855		1.75582	0.07686		--	--		1.70243	0.26946		1.79835	0.0267		-0.02292	0.47965		-0.09046	0.78529		-0.08394	0.41654										0.5407	-0.02053	0.5559	-0.14381	0.59935	-0.22048
-0.03695	-30.5562		-0.07572	-5.58628		-0.09542	-0.38972		-0.03781	-29.2108		1.75776	0.07698		--	--		1.70489	0.26988		1.80005	0.0268		-0.02304	0.48327		-0.09099	0.79053		-0.08442	0.41945										0.5423	-0.02051	0.5575	-0.14373	0.60153	-0.2205
-0.03706	-30.8452		-0.0762	-5.6041		-0.09592	-0.42423		-0.03803	-29.4354		1.76007	0.07709		--	--		1.70739	0.27028		1.80169	0.0269		-0.02316	0.48698		-0.09152	0.79597		-0.08492	0.4229										0.5439	-0.02051	0.5591	-0.14371	0.60371	-0.22034
-0.03718	-31.1407		-0.07668	-5.62106		-0.0964	-0.45819		-0.03823	-29.6623		1.76196	0.07718		--	--		1.70976	0.27067		1.80336	0.02701		-0.02328	0.49077		-0.09204	0.80116		-0.0854	0.4263										0.5455	-0.02058	0.5607	-0.14376	0.60588	-0.22048
-0.0373	-31.4491		-0.07716	-5.63776		-0.09689	-0.49184		-0.03844	-29.8936		1.7635	0.07727		--	--		1.71197	0.27106		1.80505	0.02712		-0.0234	0.49473		-0.09257	0.80626		-0.08589	0.42967										0.5471	-0.0206	0.5623	-0.14376	0.60806	-0.22048
-0.03741	-31.7545		-0.07763	-5.65393		-0.09737	-0.52496		-0.03865	-30.1263		1.76483	0.07738		--	--		1.7142	0.27146		1.80665	0.02723		-0.02351	0.49865		-0.09309	0.8112		-0.08637	0.43299										0.5487	-0.02062	0.5639	-0.14377	0.61023	-0.22039
-0.03753	-32.0436		-0.07811	-5.67151		-0.09786	-0.56236		-0.03885	-30.3565		1.7662	0.0775		--	--		1.71653	0.27186		1.80827	0.02734		-0.02363	0.50236		-0.09362	0.81658		-0.08686	0.43673										0.5503	-0.0206	0.5655	-0.14376	0.61241	-0.22052
-0.03764	-32.3301		-0.07859	-5.68974		-0.09834	-0.60787		-0.03906	-30.5855		1.76786	0.07761		--	--		1.71893	0.27226		1.80998	0.02744		-0.02375	0.50603		-0.09415	0.82215		-0.08734	0.44129										0.5519	-0.02062	0.5671	-0.14376	0.61459	-0.22036
-0.03777	-32.6181		-0.07908	-5.70671		-0.09884	-0.65054		-0.03927	-30.8114		1.76955	0.07771		--	--		1.72131	0.27267		1.81167	0.02754		-0.02388	0.50973		-0.09468	0.82734		-0.08784	0.44556										0.5535	-0.02068	0.5687	-0.14374	0.61676	-0.22052
-0.03788	-32.9043		-0.07957	-5.7236		-0.09932	-0.6915		-0.03949	-31.0369		1.77156	0.07781		--	--		1.72366	0.27308		1.81319	0.02765		-0.024	0.5134		-0.09522	0.8325		-0.08832	0.44966										0.5551	-0.02063	0.5703	-0.14366	0.61894	-0.22041
-0.03801	-33.1786		-0.08004	-5.73994		-0.09981	-0.72934		-0.03969	-31.2625		1.77395	0.07792		--	--		1.72606	0.27347		1.81487	0.02776		-0.02412	0.51692		-0.09574	0.83749		-0.08881	0.45345										0.5567	-0.02065	0.5719	-0.14367	0.62111	-0.22046
-0.03813	-33.447		-0.08052	-5.75732		-0.1003	-0.76821		-0.0399	-31.4881		1.7759	0.07803		--	--		1.72838	0.27389		1.81673	0.02785		-0.02425	0.52036		-0.09627	0.84281		-0.0893	0.45734										0.5583	-0.02061	0.5735	-0.14371	0.62329	-0.2206
-0.03825	-33.7159		-0.081	-5.77494		-0.10078	-0.81168		-0.04011	-31.7135		1.7776	0.07815		--	--		1.73057	0.27429		1.81842	0.02795		-0.02437	0.52381		-0.0968	0.84819		-0.08978	0.46169										0.5599	-0.02065	0.5751	-0.14371	0.62547	-0.2204
-0.03837	-33.9786		-0.08148	-5.79172		-0.10126	-0.85216		-0.04032	-31.942		1.7796	0.07827		--	--		1.73273	0.2747		1.82003	0.02805		-0.02449	0.52718		-0.09733	0.85332		-0.09026	0.46575										0.5615	-0.02065	0.5767	-0.14368	0.62764	-0.2205
-0.03849	-34.2385		-0.08195	-5.80862		-0.10174	-0.89157		-0.04052	-32.1699		1.78154	0.07839		--	--		1.73494	0.2751		1.82173	0.02816		-0.02462	0.53052		-0.09784	0.85849		-0.09074	0.46969										0.5631	-0.0207	0.5783	-0.14366	0.62982	-0.22053
-0.03861	-34.501		-0.08242	-5.82539		-0.10222	-0.9279		-0.04072	-32.3877		1.78312	0.07852		--	--		1.73724	0.27551		1.82364	0.02826		-0.02474	0.53389		-0.09836	0.86361		-0.09122	0.47333										0.5647	-0.02067	0.5799	-0.14364	0.63199	-0.22047
-0.03873	-34.765		-0.08288	-5.84339		-0.1027	-0.96557		-0.04093	-32.6266		1.78454	0.07864		--	--		1.73962	0.2759		1.82554	0.02835		-0.02486	0.53727		-0.09887	0.86911		-0.0917	0.4771										0.5663	-0.02067	0.5815	-0.14371	0.63417	-0.22052
-0.03885	-35.0414		-0.08336	-5.86201		-0.10318	-1.01098		-0.04113	-32.8905		1.78615	0.07875		--	--		1.74197	0.27631		1.82726	0.02845		-0.02498	0.54082		-0.09939	0.87481		-0.09218	0.48165										0.5679	-0.0207	0.5831	-0.14364	0.63635	-0.22033
-0.03896	-35.3363		-0.08384	-5.8804		-0.10367	-1.05987		-0.04133	-33.1403		1.78823	0.07884		--	--		1.74464	0.27669		1.82912	0.02856		-0.0251	0.5446		-0.09992	0.88043		-0.09267	0.48654										0.5695	-0.02072	0.5847	-0.14362	0.63852	-0.22053
-0.03908	-35.6267		-0.08426	-5.90001		-0.10415	-1.10863		-0.04154	-33.3748		1.79032	0.07895		--	--		1.74812	0.27704		1.8311	0.02865		-0.02523	0.54833		-0.10038	0.88642		-0.09315	0.49142										0.5711	-0.0207	0.5863	-0.14363	0.6407	-0.2204
-0.03921	-35.8961		-0.08503	-5.91408		-0.10463	-1.15266		-0.04174	-33.6041		1.79192	0.07906		--	--		1.75157	0.27739		1.8329	0.02875		-0.02535	0.55179		-0.10124	0.89072		-0.09363	0.49583										0.5727	-0.02072	0.5879	-0.14357	0.64287	-0.22046
-0.03933	-36.1646		-0.08589	-5.91438		-0.10512	-1.19848		-0.04195	-33.8354		1.79333	0.07919		--	--		1.75425	0.27777		1.83449	0.02885		-0.02547	0.55523		-0.10218	0.89081		-0.09412	0.50042										0.5743	-0.02066	0.5895	-0.1436	0.64505	-0.22047
-0.03945	-36.4404		-0.08614	-5.9174		-0.10561	-1.24708		-0.04217	-34.0671		1.7948	0.07931		--	--		1.75653	0.27816		1.83596	0.02895		-0.0256	0.55877		-0.10245	0.89174		-0.09461	0.50528										0.5759	-0.02073	0.5911	-0.14363	0.64723	-0.22041
-0.03957	-36.7067		-0.08636	-5.93948		-0.1061	-1.29231		-0.04238	-34.2963		1.79618	0.07943					1.75871	0.27855		1.83736	0.02907		-0.02573	0.56219		-0.10269	0.89849		-0.0951	0.50981										0.5775	-0.02073	0.5927	-0.14358	0.6494	-0.22051
-0.03969	-36.9979		-0.08674	-5.967		-0.10658	-1.33578		-0.04258	-34.5256		1.7974	0.07954					1.76094	0.27894		1.83884	0.02917		-0.02585	0.56592		-0.10312	0.9069		-0.09558	0.51416										0.5791	-0.02066	0.5943	-0.14356	0.65158	-0.22033
-0.0398	-37.3208		-0.08721	-5.9896		-0.10706	-1.37668		-0.04279	-34.753		1.79893	0.07964					1.7633	0.27934		1.84055	0.02927		-0.02596	0.57007		-0.10363	0.91381		-0.09606	0.51826										0.5807	-0.02071	0.5959	-0.14353	0.65375	-0.2205
-0.03991	-37.6238		-0.08769	-6.01089		-0.10754	-1.42521		-0.043	-34.9847		1.80111	0.07973					1.76567	0.27975		1.84226	0.02937		-0.02607	0.57395		-0.10416	0.92031		-0.09654	0.52312										0.5823	-0.02071	0.5975	-0.14351	0.65593	-0.22048
-0.04004	-37.9039		-0.08819	-6.03145		-0.10804	-1.47799		-0.04321	-35.2201		1.80321	0.07983					1.76807	0.28014		1.84382	0.02948		-0.0262	0.57755		-0.10471	0.9266		-0.09704	0.5284										0.5839	-0.02076	0.5991	-0.14354	0.65811	-0.22044
-0.04016	-38.1737		-0.08867	-6.05136		-0.10853	-1.52595		-0.04342	-35.4533		1.80477	0.07994					1.77053	0.28053		1.8453	0.02958		-0.02632	0.58101		-0.10524	0.93268		-0.09753	0.5332										0.5855	-0.02078	0.6007	-0.14356	0.66028	-0.22059
-0.04028	-38.4446		-0.08915	-6.07109		-0.10901	-1.57162		-0.04362	-35.6848		1.80607	0.08004					1.7729	0.28092		1.84678	0.02969		-0.02645	0.58448		-0.10576	0.93871		-0.09801	0.53777										0.5871	-0.02076	0.6023	-0.14354	0.66246	-0.22047
-0.0404	-38.7141		-0.08963	-6.091		-0.10949	-1.61484		-0.04383	-35.9137		1.8074	0.08014					1.7751	0.28132		1.84825	0.02979		-0.02657	0.58794		-0.10629	0.9448		-0.09849	0.5421										0.5887	-0.02079	0.6039	-0.14357	0.66463	-0.2205
-0.04052	-38.98		-0.09011	-6.11187		-0.10997	-1.66255		-0.04404	-36.142		1.80877	0.08025					1.7773	0.28172		1.84965	0.02989		-0.0267	0.59135		-0.10682	0.95118		-0.09897	0.54688										0.5903	-0.02076	0.6055	-0.14355	0.66681	-0.22044
-0.04064	-39.2514		-0.09058	-6.13287		-0.11045	-1.71075		-0.04425	-36.372		1.81009	0.08037					1.77951	0.2821		1.85103	0.02999		-0.02682	0.59484		-0.10734	0.9576		-0.09945	0.5517										0.5919	-0.02078	0.6071	-0.14348	0.66899	-0.22039
-0.04077	-39.5215		-0.09106	-6.15356		-0.11094	-1.75617		-0.04445	-36.6043		1.81138	0.08049					1.78169	0.28249		1.85265	0.03009		-0.02695	0.5983		-0.10787	0.96392		-0.09994	0.55625										0.5935	-0.02087	0.6087	-0.14353	0.67116	-0.22049
-0.04089	-39.7784		-0.09153	-6.17353		-0.11142	-1.79981		-0.04466	-36.8367		1.81259	0.08059					1.78394	0.28288		1.85453	0.03018		-0.02707	0.6016		-0.10839	0.97003		-0.10042	0.56062										0.5951	-0.02091	0.6103	-0.14355	0.67334	-0.22038
-0.041	-40.0694		-0.092	-6.1942		-0.11189	-1.84333		-0.04486	-37.0671		1.81371	0.08068					1.7862	0.28328		1.85631	0.03028		-0.02719	0.60533		-0.1089	0.97634		-0.10089	0.56498										0.5967	-0.02088	0.6119	-0.14356	0.67551	-0.22033
-0.0411	-40.4251		-0.09248	-6.21619		-0.11238	-1.89723		-0.04506	-37.3306		1.81487	0.08079					1.78837	0.28368		1.85782	0.03039		-0.02729	0.60989		-0.10943	0.98307		-0.10138	0.57037										0.5983	-0.02084	0.6135	-0.14359	0.67769	-0.22036
-0.04122	-40.7598		-0.09297	-6.23747		-0.11287	-1.95323		-0.04526	-37.6289		1.81601	0.08091					1.79049	0.28408		1.85919	0.0305		-0.02741	0.61419		-0.10997	0.98957		-0.10187	0.57598										0.5999	-0.02091	0.6151	-0.14353	0.67987	-0.22039
-0.04134	-41.0357		-0.09346	-6.25821		-0.11336	-2.00488		-0.04546	-37.9072		1.81778	0.08103					1.79255	0.28447		1.86059	0.03061		-0.02754	0.61773		-0.1105	0.99591		-0.10236	0.58115										0.6015	-0.02081	0.6167	-0.14355	0.68204	-0.22054
-0.04147	-41.2906		-0.09394	-6.27815		-0.11384	-2.05263		-0.04567	-38.1509		1.8204	0.08115					1.79464	0.28487		1.86201	0.03071		-0.02767	0.621		-0.11103	1.00201		-0.10284	0.58593										0.6031	-0.02084	0.6183	-0.14355	0.68422	-0.22036
-0.04158	-41.6044		-0.09442	-6.29839		-0.11432	-2.09895		-0.04588	-38.3771		1.82255	0.08127					1.79677	0.28526		1.8634	0.03082		-0.02778	0.62502		-0.11156	1.00819		-0.10332	0.59057										0.6047	-0.02088	0.6199	-0.14358	0.68639	-0.22044
-0.04168	-41.9812		-0.09489	-6.31958		-0.1148	-2.15079		-0.04609	-38.6056		1.82387	0.08138					1.79892	0.28566		1.86485	0.03092		-0.02788	0.62986		-0.11208	1.01467		-0.1038	0.59576										0.6063	-0.0209	0.6215	-0.14351	0.68857	-0.22036
-0.04179	-42.3126		-0.09537	-6.34		-0.11528	-2.20109		-0.04629	-38.8358		1.82494	0.08146					1.80109	0.28604		1.86638	0.03102		-0.028	0.63411		-0.11261	1.02091		-0.10428	0.60079										0.6079	-0.02086	0.6231	-0.14352	0.69075	-0.22046
-0.04191	-42.5947		-0.09585	-6.36039		-0.11577	-2.25		-0.0465	-39.0652		1.82634	0.08156					1.80313	0.28642		1.8678	0.03113		-0.02812	0.63773		-0.11314	1.02714		-0.10477	0.60569										0.6095	-0.0209	0.6247	-0.14341	0.69292	-0.22048
-0.04203	-42.8609		-0.09632	-6.38113		-0.11625	-2.29735		-0.04671	-39.29		1.82799	0.08167					1.80509	0.28681		1.86911	0.03124		-0.02824	0.64115		-0.11365	1.03348		-0.10525	0.61043										0.6111	-0.02087	0.6263	-0.14342	0.6951	-0.22046
-0.04215	-43.1215		-0.0968	-6.40337		-0.11672	-2.34682		-0.04691	-39.5187		1.82999	0.0818					1.80714	0.2872		1.87049	0.03135		-0.02837	0.64449		-0.11418	1.04028		-0.10572	0.61538										0.6127	-0.02093	0.6279	-0.14345	0.69727	-0.22049
-0.04227	-43.3928		-0.09728	-6.42606		-0.11721	-2.40457		-0.04712	-39.7658		1.83294	0.08191					1.80928	0.2876		1.87219	0.03145		-0.02849	0.64797		-0.1147	1.04721		-0.10621	0.62116										0.6143	-0.02097	0.6295	-0.14344	0.69945	-0.22028
-0.0424	-43.6647		-0.09777	-6.44763		-0.1177	-2.45998		-0.04733	-40.0112		1.83564	0.08204					1.8115	0.28799		1.87418	0.03153		-0.02862	0.65146		-0.11524	1.05381		-0.1067	0.62671										0.6159	-0.02092	0.6311	-0.14346	0.70163	-0.22039
-0.04252	-43.9321		-0.09824	-6.46974		-0.11818	-2.51309		-0.04753	-40.2502		1.83741	0.08216					1.8138	0.28837		1.87604	0.03162		-0.02874	0.65489		-0.11577	1.06057		-0.10718	0.63203										0.6175	-0.02097	0.6327	-0.14346	0.7038	-0.22047
-0.04264	-44.2101		-0.09872	-6.49186		-0.11866	-2.56362		-0.04774	-40.494		1.83911	0.08228					1.81613	0.28875		1.87762	0.03171		-0.02887	0.65846		-0.11629	1.06733		-0.10766	0.63709										0.6191	-0.02098	0.6343	-0.14349	0.70598	-0.22038
-0.04276	-44.4846		-0.09919	-6.51442		-0.11913	-2.61465		-0.04794	-40.7338		1.84079	0.0824					1.81839	0.28914		1.87904	0.03182		-0.02899	0.66198		-0.11681	1.07422		-0.10813	0.6422										0.6207	-0.02099	0.6359	-0.14307	0.70815	-0.22044
-0.04288	-44.7506		-0.09967	-6.53732		-0.11961	-2.67001		-0.04815	-40.9644		1.84211	0.08253					1.82048	0.28953		1.88048	0.03192		-0.02911	0.66539		-0.11734	1.08122		-0.10861	0.64774										0.6223	-0.02098	0.6375	-0.14292	0.71033	-0.22036
-0.043	-45.0107		-0.10015	-6.55946		-0.12009	-2.72228		-0.04836	-41.1868		1.84323	0.08266					1.82256	0.28991		1.88206	0.03202		-0.02923	0.66873		-0.11786	1.08799		-0.10909	0.65297										0.6239	-0.02108	0.6391	-0.14287	0.71251	-0.22046
-0.04312	-45.2665		-0.10062	-6.58099		-0.12058	-2.77399		-0.04856	-41.4224		1.84428	0.08279					1.82474	0.29029		1.88371	0.03212		-0.02936	0.67201		-0.11838	1.09457		-0.10958	0.65815										0.6255	-0.02097	0.6407	-0.14291	0.71468	-0.2204
-0.04324	-45.5525		-0.10108	-6.60177		-0.12104	-2.82263		-0.04875	-41.6765		1.84523	0.08289					1.82696	0.29068		1.88514	0.03223		-0.02948	0.67568		-0.11889	1.10092		-0.11004	0.66302										0.6271	-0.02104	0.6423	-0.14296	0.71686	-0.22045
-0.04335	-45.8788		-0.10155	-6.6239		-0.12151	-2.87118		-0.04895	-41.9225		1.84626	0.08296					1.82919	0.29107		1.88655	0.03233		-0.02959	0.67987		-0.11941	1.10769		-0.11051	0.66788										0.6287	-0.02105	0.6439	-0.14299	0.71903	-0.22053
-0.04345	-46.1953		-0.10202	-6.64746		-0.12198	-2.92758		-0.04916	-42.1611		1.84739	0.08304					1.83145	0.29146		1.8882	0.03242		-0.0297	0.68393		-0.11992	1.11489		-0.11098	0.67353										0.6303	-0.0211	0.6455	-0.14301	0.72121	-0.22036
-0.04356	-46.5498		-0.1025	-6.67137		-0.12247	-2.98788		-0.04937	-42.4004		1.84843	0.08316					1.83362	0.29184		1.88994	0.03252		-0.02981	0.68848		-0.12045	1.1222		-0.11147	0.67956										0.6319	-0.02102	0.6471	-0.14301	0.72339	-0.22043
-0.04366	-46.9565		-0.10299	-6.69576		-0.12295	-3.04821		-0.04957	-42.6345		1.84946	0.08329					1.83576	0.29222		1.8917	0.03261		-0.02991	0.69369		-0.12098	1.12965		-0.11195	0.6856										0.6335	-0.02103	0.6487	-0.14301	0.72556	-0.22043
-0.04376	-47.2977		-0.10346	-6.7202		-0.12343	-3.1034		-0.04978	-42.8656		1.8505	0.08341					1.83794	0.29261					-0.03002	0.69807		-0.12151	1.13712		-0.11243	0.69113										0.6351	-0.02104	0.6503	-0.14307	0.72774	-0.22048
-0.04388	-47.5764		-0.10394	-6.74559		-0.12391	-3.16048		-0.04999	-43.1041		1.85142	0.08351					1.84002	0.29299					-0.03014	0.70165		-0.12203	1.14488		-0.11291	0.69684										0.6367	-0.02101	0.6519	-0.14306	0.72991	-0.22051
-0.04401	-47.8394		-0.10443	-6.77061		-0.1244	-3.22129		-0.0502	-43.3582		1.85256	0.0836					1.842	0.29338					-0.03027	0.70502		-0.12257	1.15253		-0.1134	0.70293										0.6383	-0.02098	0.6535	-0.1431	0.73209	-0.22033
-0.04413	-48.1001		-0.10491	-6.79438		-0.12488	-3.27879		-0.0504	-43.6221		1.85441	0.08366					1.84393	0.29376					-0.0304	0.70837		-0.1231	1.1598		-0.11388	0.70869										0.6399	-0.02104	0.6551	-0.14308	0.73427	-0.22043
-0.04426	-48.3643		-0.10538	-6.81759		-0.12536	-3.33501		-0.0506	-43.886		1.85656	0.08372					1.8459	0.29414					-0.03052	0.71176		-0.12362	1.16689		-0.11436	0.71431										0.6415	-0.02107	0.6567	-0.14309	0.73644	-0.22032
-0.04437	-48.6529		-0.10585	-6.84072		-0.12584	-3.38788		-0.0508	-44.1425		1.85882	0.08383											-0.03064	0.71546		-0.12414	1.17396		-0.11484	0.71961										0.6431	-0.02113	0.6583	-0.14311	0.73862	-0.22039
-0.04447	-49.03		-0.10634	-6.86598		-0.12632	-3.44745		-0.05101	-44.3895		1.86094	0.08393											-0.03074	0.7203		-0.12467	1.18168		-0.11532	0.72557										0.6447	-0.02106	0.6599	-0.14318	0.74079	-0.22044
-0.04457	-49.4415		-0.10681	-6.89187		-0.12681	-3.5122		-0.05122	-44.6315		1.86238	0.08403											-0.03084	0.72558		-0.1252	1.1896		-0.11581	0.73205										0.6463	-0.02109	0.6615	-0.14323	0.74297	-0.22036
-0.04468	-49.7772		-0.1073	-6.91713		-0.1273	-3.57208		-0.05143	-44.8688		1.86349	0.08415											-0.03096	0.72989		-0.12573	1.19731		-0.1163	0.73805										0.6479	-0.02112	0.6631	-0.14316	0.74515	-0.22049
-0.0448	-50.06		-0.10778	-6.94185		-0.12778	-3.63001		-0.05163	-45.1027		1.86448	0.08427											-0.03108	0.73351		-0.12626	1.20487		-0.11678	0.74385										0.6495	-0.02111	0.6647	-0.14314	0.74732	-0.22031
-0.04492	-50.3166		-0.10826	-6.96647		-0.12825	-3.68593		-0.05184	-45.3326		1.86538	0.0844											-0.0312	0.73681		-0.12678	1.2124		-0.11725	0.74945										0.6511	-0.02109	0.6663	-0.14313	0.7495	-0.22044
-0.04505	-50.5642		-0.10873	-6.99258		-0.12873	-3.74658		-0.05204	-45.5657		1.86654	0.08453											-0.03133	0.73998		-0.12731	1.22038		-0.11773	0.75552										0.6527	-0.02114	0.6679	-0.14316	0.75167	-0.22048
-0.04517	-50.8216		-0.10921	-7.01889		-0.12921	-3.80772		-0.05226	-45.8038		1.8679	0.08465											-0.03146	0.74329		-0.12783	1.22842		-0.11821	0.76164										0.6543	-0.02112	0.6695	-0.14314	0.75385	-0.22041
-0.0453	-51.0796		-0.10969	-7.04463		-0.12969	-3.86559		-0.05246	-46.0431		1.86909	0.08478											-0.03159	0.7466		-0.12836	1.23629		-0.11869	0.76743										0.6559	-0.02118	0.6711	-0.14318	0.75603	-0.22053
-0.04542	-51.3377		-0.11015	-7.06939		-0.13017	-3.92201		-0.05266	-46.2736		1.87034	0.08491											-0.03171	0.74991		-0.12887	1.24386		-0.11917	0.77308										0.6575	-0.02112	0.6727	-0.14324	0.7582	-0.22043
-0.04554	-51.5983		-0.11062	-7.09512		-0.13064	-3.97736		-0.05287	-46.495		1.87173	0.08504											-0.03184	0.75325		-0.12938	1.25172		-0.11964	0.77862										0.6591	-0.02119	0.6743	-0.14321	0.76038	-0.22048
-0.04566	-51.8571		-0.11111	-7.12314		-0.13112	-4.04315		-0.05308	-46.7208		1.87298	0.08517											-0.03196	0.75657		-0.12992	1.26028		-0.12012	0.78521										0.6607	-0.02121	0.6759	-0.14319	0.76255	-0.22051
-0.04579	-52.1364		-0.11159	-7.15017		-0.13161	-4.11231		-0.05329	-46.9511		1.87405	0.08529											-0.03209	0.76016		-0.13045	1.26855		-0.12061	0.79213										0.6623	-0.02117	0.6775	-0.1432	0.76473	-0.22038
-0.0459	-52.4967		-0.11207	-7.17664		-0.13209	-4.17707		-0.0535	-47.184														-0.0322	0.76478		-0.13098	1.27664		-0.12109	0.79862										0.6639	-0.02109	0.6791	-0.14319	0.76691	-0.2205
-0.04599	-52.8785		-0.11256	-7.2037		-0.13257	-4.23885		-0.05371	-47.4159														-0.0323	0.76968		-0.13151	1.28491		-0.12157	0.8048										0.6655	-0.0211	0.6807	-0.14324	0.76908	-0.22034
-0.04611	-53.1903		-0.11302	-7.23209		-0.13305	-4.29799		-0.05392	-47.648														-0.03242	0.77368		-0.13203	1.29359		-0.12205	0.81072										0.6671	-0.02118	0.6823	-0.14323	0.77126	-0.22048
-0.04623	-53.4768		-0.1135	-7.26091		-0.13353	-4.36174		-0.05412	-47.8861														-0.03254	0.77735		-0.13255	1.3024		-0.12253	0.8171										0.6687	-0.02125	0.6839	-0.14324	0.77343	-0.22034
-0.04634	-53.7605		-0.11399	-7.28803		-0.13402	-4.42503		-0.05433	-48.1208														-0.03266	0.78099		-0.13308	1.31069		-0.12302	0.82344										0.6703	-0.02119	0.6855	-0.14328	0.77561	-0.22041
-0.04646	-54.0403		-0.11446	-7.31478		-0.1345	-4.48685		-0.05453	-48.3739														-0.03278	0.78458		-0.13361	1.31886		-0.1235	0.82963										0.6719	-0.0212	0.6871	-0.1433	0.77779	-0.22046
-0.04659	-54.3096		-0.11493	-7.341		-0.13497	-4.54688		-0.05473	-48.6464														-0.03291	0.78804		-0.13412	1.32688		-0.12397	0.83564										0.6735	-0.02121	0.6887	-0.14334	0.77996	-0.22039
-0.04671	-54.5692		-0.1154	-7.3692		-0.13543	-4.60892		-0.05493	-48.8999														-0.03303	0.79137		-0.13465	1.3355		-0.12443	0.84185										0.6751	-0.02126	0.6903	-0.14331	0.78214	-0.22051
-0.04683	-54.8315		-0.11588	-7.39976		-0.13591	-4.68046		-0.05514	-49.1331														-0.03315	0.79473		-0.13517	1.34484		-0.12491	0.84901										0.6767	-0.02128	0.6919	-0.14333	0.78431	-0.22047
-0.04693	-55.2074		-0.11637	-7.42864		-0.1364	-4.75032		-0.05535	-49.3617														-0.03326	0.79956		-0.1357	1.35366		-0.1254	0.85601										0.6783	-0.02126	0.6935	-0.14332	0.78649	-0.22049
-0.04702	-55.6774		-0.11684	-7.45645		-0.13687	-4.81669		-0.05556	-49.5991														-0.03335	0.80559		-0.13623	1.36217		-0.12587	0.86265										0.6799	-0.02124	0.6951	-0.1433	0.78867	-0.22053
-0.04712	-56.0479		-0.11731	-7.48388		-0.13735	-4.88014		-0.05576	-49.8365														-0.03345	0.81034		-0.13674	1.37055		-0.12635	0.869										0.6815	-0.02124	0.6967	-0.1433	0.79084	-0.22049
-0.04724	-56.3235		-0.11778	-7.51221		-0.13782	-4.94351		-0.05597	-50.0682														-0.03357	0.81388		-0.13726	1.37921		-0.12682	0.87535										0.6831	-0.02126	0.6983	-0.14335	0.79302	-0.22055
-0.04736	-56.586		-0.11826	-7.54112		-0.1383	-5.01139		-0.05618	-50.3074														-0.0337	0.81725		-0.13779	1.38804		-0.1273	0.88214										0.6847	-0.02128	0.6999	-0.14337	0.79519	-0.22046
-0.04748	-56.8577		-0.11874	-7.56964		-0.13877	-5.07599		-0.05638	-50.5613														-0.03382	0.82073		-0.13831	1.39676		-0.12777	0.88861										0.6863	-0.02128	0.7015	-0.14339	0.79737	-0.22047
-0.0476	-57.1305		-0.1192	-7.59918		-0.13925	-5.13877		-0.05658	-50.8119														-0.03394	0.82423		-0.13882	1.40579		-0.12825	0.8949										0.6879	-0.02124	0.7031	-0.14338	0.79955	-0.2205
-0.04772	-57.3977		-0.11967	-7.62875		-0.13972	-5.19832		-0.05678	-51.0443														-0.03406	0.82766		-0.13933	1.41483		-0.12872	0.90086										0.6895	-0.02122	0.7047	-0.14336	0.80172	-0.22039
-0.04784	-57.6592		-0.12013	-7.65861		-0.14018	-5.25759		-0.05698	-51.2711														-0.03419	0.83102		-0.13985	1.42396		-0.12918	0.90679										0.6911	-0.02122	0.7063	-0.14329	0.8039	-0.22047
-0.04795	-57.9664		-0.1206	-7.68892		-0.14066	-5.32637		-0.05719	-51.4978														-0.0343	0.83496		-0.14036	1.43322		-0.12966	0.91368										0.6927	-0.02123	0.7079	-0.14336	0.80607	-0.22037
-0.04806	-58.3068		-0.12107	-7.71945		-0.14113	-5.40105		-0.05739	-51.7332														-0.03441	0.83932		-0.14088	1.44255		-0.13013	0.92115										0.6943	-0.02131	0.7095	-0.14335	0.80825	-0.22047
-0.04817	-58.6089		-0.12156	-7.75068		-0.14162	-5.47741		-0.0576	-51.9999														-0.03453	0.8432		-0.14141	1.4521		-0.13062	0.9288										0.6959	-0.02134	0.7111	-0.14336	0.81043	-0.22051
-0.0483	-58.8749		-0.12203	-7.78129		-0.14209	-5.54908		-0.05779	-52.2985														-0.03466	0.84661		-0.14194	1.46146		-0.13109	0.93597										0.6975	-0.02135	0.7127	-0.14339	0.8126	-0.22039
-0.04842	-59.1285		-0.12251	-7.81239		-0.14257	-5.61936		-0.05799	-52.5933														-0.03478	0.84987		-0.14246	1.47096		-0.13157	0.94301										0.6991	-0.02129	0.7143	-0.1434	0.81478	-0.22055
-0.04854	-59.4195		-0.12299	-7.8442		-0.14304	-5.6922		-0.05819	-52.8642														-0.0349	0.8536		-0.14299	1.48069		-0.13204	0.9503										0.7007	-0.02129	0.7159	-0.14342	0.81695	-0.22042
-0.04865	-59.7469		-0.12347	-7.87703		-0.14352	-5.76222		-0.0584	-53.1242														-0.03502	0.8578		-0.14351	1.49072		-0.13252	0.95731										0.7023	-0.02134	0.7175	-0.14343	0.81913	-0.22043
-0.04876	-60.0474		-0.12394	-7.91064		-0.14399	-5.83001		-0.0586	-53.3664														-0.03514	0.86166		-0.14404	1.50099		-0.13299	0.9641										0.7039	-0.02138	0.7191	-0.14342	0.82131	-0.22039
-0.04889	-60.3044		-0.12441	-7.94289		-0.14446	-5.89383		-0.0588	-53.5935														-0.03526	0.86495		-0.14455	1.51085		-0.13346	0.97049										0.7055	-0.02137	0.7207	-0.14349	0.82348	-0.22048
-0.04901	-60.5481		-0.12488	-7.9752		-0.14494	-5.96451		-0.05901	-53.8312														-0.03539	0.86808		-0.14507	1.52073		-0.13394	0.97756										0.7071	-0.02134	0.7223	-0.14342	0.82566	-0.22054
-0.04914	-60.7959		-0.12537	-8.00739		-0.14542	-6.04081		-0.05922	-54.0789														-0.03552	0.87126		-0.1456	1.53057		-0.13442	0.9852										0.7087	-0.02129	0.7239	-0.14346	0.82783	-0.22044
-0.04927	-61.0444		-0.12585	-8.03968		-0.1459	-6.11217		-0.05942	-54.3242														-0.03565	0.87445		-0.14613	1.54044		-0.1349	0.99235										0.7103	-0.02131	0.7255	-0.14344	0.83001	-0.22044
-0.04939	-61.3148		-0.12632	-8.07194		-0.14637	-6.18115		-0.05963	-54.5697														-0.03578	0.87792		-0.14666	1.5503		-0.13537	0.99925										0.7119	-0.02137	0.7271	-0.14345	0.83219	-0.22038
-0.04951	-61.619		-0.12679	-8.10433		-0.14685	-6.24616		-0.05983	-54.8221														-0.03589	0.88182		-0.14717	1.5602		-0.13585	1.00576										0.7135	-0.02146	0.7287	-0.14342	0.83436	-0.22052
-0.04962	-61.9226		-0.12726	-8.13913		-0.14733	-6.31495		-0.06003	-55.0791														-0.03601	0.88572		-0.14769	1.57083		-0.13633	1.01265										0.7151	-0.02142	0.7303	-0.14346	0.83654	-0.22052
-0.04974	-62.2047		-0.12774	-8.17402		-0.1478	-6.38636		-0.06024	-55.3182														-0.03613	0.88934		-0.14821	1.5815		-0.1368	1.0198										0.7167	-0.02151	0.7319	-0.14344	0.83871	-0.22045
-0.04986	-62.4856		-0.12821	-8.2079		-0.14828	-6.45445		-0.06045	-55.5345														-0.03626	0.89294		-0.14873	1.59186		-0.13728	1.02661										0.7183	-0.02145	0.7335	-0.14343	0.84089	-0.22049
-0.04998	-62.7648		-0.12867	-8.24119		-0.14875	-6.5214		-0.06066	-55.7547														-0.03638	0.89652		-0.14924	1.60203		-0.13775	1.03332										0.7199	-0.02139	0.7351	-0.14351	0.84307	-0.22037
-0.0501	-63.0186		-0.12914	-8.27504		-0.14921	-6.589		-0.06086	-55.9947														-0.0365	0.89978		-0.14975	1.61238		-0.13821	1.04009										0.7215	-0.02137	0.7367	-0.14348	0.84524	-0.22049
-0.05022	-63.2618		-0.12961	-8.31061		-0.14969	-6.66756		-0.06106	-56.2459														-0.03662	0.9029		-0.15027	1.62325		-0.13869	1.04795										0.7231	-0.02141	0.7383	-0.14349	0.84742	-0.22047
-0.05035	-63.5095		-0.1301	-8.34646		-0.15017	-6.75057		-0.06127	-56.4873														-0.03676	0.90608		-0.1508	1.63421		-0.13917	1.05626										0.7247	-0.02145	0.7399	-0.14343	0.84959	-0.22044
-0.05048	-63.7544		-0.13058	-8.38322		-0.15065	-6.82982		-0.06148	-56.7177														-0.03689	0.90922		-0.15134	1.64544		-0.13965	1.06419										0.7263	-0.02144	0.7415	-0.14343	0.85177	-0.22046
-0.0506	-64.0078		-0.13105	-8.41985		-0.15112	-6.90632		-0.06169	-56.9616														-0.03702	0.91247		-0.15186	1.65664		-0.14012	1.07185										0.7279	-0.02145	0.7431	-0.14341	0.85395	-0.22044
-0.05073	-64.2387		-0.13152	-8.45556		-0.1516	-6.97974		-0.06189	-57.2128														-0.03715	0.91543		-0.15238	1.66755		-0.1406	1.0792										0.7295	-0.02146	0.7447	-0.14341	0.85612	-0.22057
-0.05085	-64.5091		-0.132	-8.4916		-0.15207	-7.05748		-0.06209	-57.4555														-0.03727	0.9189		-0.1529	1.67857		-0.14107	1.08699										0.7311	-0.02147	0.7463	-0.14342	0.8583	-0.22052
-0.05092	-65.0896		-0.13247	-8.52683		-0.15254	-7.13869		-0.0623	-57.6931														-0.03734	0.92635		-0.15342	1.68934		-0.14154	1.09512										0.7327	-0.0215	0.7479	-0.14339	0.86047	-0.22044
-0.05095	-65.7894		-0.13294	-8.56175		-0.15302	-7.21913		-0.06251	-57.9284														-0.03738	0.93533		-0.15394	1.70001		-0.14202	1.10317										0.7343	-0.02148	0.7495	-0.14348	0.86265	-0.22059
-0.05104	-66.227		-0.13341	-8.59733		-0.15348	-7.29451		-0.06271	-58.1689														-0.03747	0.94094		-0.15445	1.71089		-0.14248	1.11072										0.7359	-0.02147	0.7511	-0.14348	0.86483	-0.22038
-0.05115	-66.5128		-0.13387	-8.63571		-0.15394	-7.36963		-0.06291	-58.4171														-0.03759	0.94461		-0.15496	1.72262		-0.14294	1.11824										0.7375	-0.02146	0.7527	-0.14349	0.867	-0.22039
-0.05128	-66.7746		-0.13434	-8.67657		-0.15443	-7.45249		-0.06311	-58.6953														-0.03771	0.94797		-0.15548	1.73511		-0.14343	1.12653										0.7391	-0.02147	0.7543	-0.14344	0.86918	-0.22049
-0.0514	-67.041		-0.13482	-8.71582		-0.1549	-7.53302		-0.06331	-58.9877														-0.03784	0.95139		-0.15601	1.74711		-0.1439	1.13459										0.7407	-0.02148	0.7559	-0.14347	0.87135	-0.22043
-0.05152	-67.3134		-0.1353	-8.7545		-0.15537	-7.61165		-0.06351	-59.2475														-0.03796	0.95488		-0.15653	1.75893		-0.14437	1.14247										0.7423	-0.0215	0.7575	-0.14348	0.87353	-0.22055
-0.05165	-67.5861		-0.13577	-8.79208		-0.15584	-7.69264		-0.06371	-59.4826														-0.03809	0.95838		-0.15705	1.77042		-0.14484	1.15057										0.7439	-0.02148	0.7591	-0.14351	0.87571	-0.22042
-0.05176	-67.8484		-0.13623	-8.82981		-0.1563	-7.77437		-0.06392	-59.7119														-0.03821	0.96175		-0.15755	1.78195		-0.1453	1.15876										0.7455	-0.02146	0.7607	-0.14346	0.87788	-0.22049
-0.05189	-68.1042		-0.1367	-8.86881		-0.15678	-7.85809		-0.06413	-59.9378														-0.03834	0.96503		-0.15807	1.79387		-0.14578	1.16714										0.7471	-0.0214	0.7623	-0.14352	0.88006	-0.22038
-0.05202	-68.3493		-0.13718	-8.90762		-0.15725	-7.93814		-0.06434	-60.1587														-0.03847	0.96817		-0.15859	1.80573		-0.14625	1.17515										0.7487	-0.02149	0.7639	-0.14349	0.88223	-0.22043
-0.05214	-68.5965		-0.13764	-8.94772		-0.15771	-8.01642		-0.06454	-60.3801														-0.03859	0.97134		-0.1591	1.81799		-0.14671	1.18299										0.7503	-0.02145	0.7655	-0.14351	0.88441	-0.22051
-0.05226	-68.844		-0.1381	-8.9873		-0.15818	-8.09179		-0.06474	-60.6171														-0.03872	0.97452		-0.15961	1.83009		-0.14718	1.19054										0.7519	-0.02148	0.7671	-0.14344	0.88659	-0.2204
-0.05238	-69.1073		-0.13856	-9.02616		-0.15864	-8.16946		-0.06493	-60.886														-0.03884	0.9779		-0.16012	1.84196		-0.14764	1.19831										0.7535	-0.02158	0.7687	-0.14347	0.88876	-0.22059
-0.05248	-69.4766		-0.13902	-9.06609		-0.15911	-8.25793		-0.06512	-61.2166														-0.03894	0.98264		-0.16063	1.85417		-0.14811	1.20717										0.7551	-0.02156	0.7703	-0.14349	0.89094	-0.22041
-0.05258	-69.884		-0.13951	-9.10691		-0.15958	-8.34752		-0.06531	-61.5634														-0.03904	0.98786		-0.16116	1.86665		-0.14858	1.21614										0.7567	-0.02153	0.7719	-0.14359	0.89311	-0.22056
-0.05269	-70.2087		-0.13999	-9.14911		-0.16005	-8.43653		-0.06551	-61.8478														-0.03916	0.99203		-0.16168	1.87955		-0.14905	1.22505										0.7583	-0.0215	0.7735	-0.14351	0.89529	-0.22054
-0.05281	-70.464		-0.14046	-9.19064		-0.16052	-8.52246		-0.06571	-62.1003														-0.03928	0.99531		-0.1622	1.89224		-0.14952	1.23365										0.7599	-0.02156	0.7751	-0.14349	0.89747	-0.22038
-0.05293	-70.7403		-0.14093	-9.23102		-0.16099	-8.60875		-0.06592	-62.3548														-0.03941	0.99885		-0.16272	1.90458		-0.14999	1.24229										0.7615	-0.02158	0.7767	-0.14353	0.89964	-0.22053
-0.05303	-71.1184		-0.14141	-9.27288		-0.16147	-8.69816		-0.06612	-62.6059														-0.03951	1.0037		-0.16325	1.91738		-0.15047	1.25124										0.7631	-0.02158	0.7783	-0.14349	0.90182	-0.22036
-0.05314	-71.4843		-0.14188	-9.31776		-0.16195	-8.78644		-0.06633	-62.8563														-0.03962	1.0084		-0.16377	1.9311		-0.15095	1.26008										0.7647	-0.02154	0.7799	-0.14352	0.90399	-0.2205
-0.05326	-71.7799		-0.14235	-9.36334		-0.16241	-8.875		-0.06653	-63.1036														-0.03974	1.01219		-0.16428	1.94503		-0.15141	1.26895										0.7663	-0.02159	0.7815	-0.14354	0.90617	-0.22047
-0.05338	-72.0685		-0.14281	-9.40638		-0.16288	-8.95782		-0.06673	-63.3412														-0.03986	1.01589		-0.16479	1.95818		-0.15188	1.27724										0.7679	-0.02156	0.7831	-0.14355	0.90835	-0.2204
-0.05349	-72.3499		-0.14328	-9.44985		-0.16335	-9.04576		-0.06694	-63.5854														-0.03998	1.0195		-0.16531	1.97147		-0.15235	1.28604										0.7695	-0.02163	0.7847	-0.14355	0.91052	-0.22048
-0.05362	-72.6089		-0.14376	-9.49296		-0.16382	-9.13986		-0.06715	-63.8332														-0.04011	1.02282		-0.16584	1.98465		-0.15282	1.29546										0.7711	-0.02165	0.7863	-0.14355	0.9127	-0.22043
-0.05375	-72.8441		-0.14424	-9.53483		-0.16429	-9.22859		-0.06736	-64.0691														-0.04024	1.02584		-0.16637	1.99745		-0.15329	1.30435										0.7727	-0.02164	0.7879	-0.14351	0.91487	-0.22045
-0.05388	-73.0653		-0.14471	-9.57892		-0.16476	-9.31592		-0.06757	-64.3092														-0.04038	1.02868		-0.16688	2.01092		-0.15376	1.31309										0.7743	-0.02171	0.7895	-0.14351	0.91705	-0.22045
-0.05401	-73.2969		-0.14517	-9.62442		-0.16523	-9.40074		-0.06777	-64.5631														-0.04051	1.03165		-0.16739	2.02483		-0.15423	1.32158										0.7759	-0.0217	0.7911	-0.14351	0.91923	-0.22054
-0.05412	-73.6243		-0.14565	-9.6707		-0.1657	-9.48799		-0.06798	-64.8134														-0.04062	1.03585		-0.16792	2.03898		-0.1547	1.33031										0.7775	-0.02162	0.7927	-0.14352	0.9214	-0.2206
-0.05422	-74.0145		-0.14612	-9.71806		-0.16617	-9.57789		-0.06818	-65.0419														-0.04072	1.04086		-0.16843	2.05345		-0.15517	1.33931										0.7791	-0.02163	0.7943	-0.14356	0.92358	-0.22048
-0.05433	-74.3367		-0.14659	-9.76845		-0.16664	-9.66601		-0.06839	-65.2933														-0.04083	1.04499		-0.16895	2.06885		-0.15564	1.34814										0.7807	-0.02169	0.7959	-0.14355	0.92575	-0.22046
-0.05445	-74.5989		-0.14705	-9.81921		-0.16711	-9.75184		-0.06858	-65.574														-0.04096	1.04836		-0.16945	2.08437		-0.15611	1.35673										0.7823	-0.02161	0.7975	-0.14355	0.92793	-0.22042
-0.05458	-74.8281		-0.1475	-9.86681		-0.16757	-9.83601		-0.06878	-65.8292														-0.04109	1.0513		-0.16995	2.09892		-0.15657	1.36516										0.7839	-0.02166	0.7991	-0.14356	0.93011	-0.22045
-0.05471	-75.063		-0.14798	-9.9152		-0.16804	-9.9286		-0.06898	-66.0745														-0.04122	1.05431		-0.17048	2.11371		-0.15704	1.37443										0.7855	-0.0216	0.8007	-0.14357	0.93228	-0.2205
-0.05483	-75.3483		-0.14846	-9.96321		-0.16852	-10.0373		-0.06919	-66.3338														-0.04135	1.05797		-0.17101	2.12839		-0.15752	1.38531										0.7871	-0.02161	0.8023	-0.14354	0.93446	-0.22045
-0.05495	-75.6414		-0.14893	-10.0107		-0.16898	-10.1598		-0.06939	-66.6249														-0.04147	1.06173		-0.17152	2.14291		-0.15798	1.39757										0.7887	-0.02169	0.8039	-0.14354	0.93663	-0.22049
-0.05506	-75.9896		-0.1494	-10.0594		-0.16944	-10.2762		-0.06959	-66.9177														-0.04158	1.0662		-0.17204	2.15779		-0.15844	1.40923										0.7903	-0.02166	0.8055	-0.14354	0.93881	-0.22037
-0.05515	-76.4071		-0.14987	-10.1091		-0.16991	-10.3788		-0.06979	-67.1831														-0.04167	1.07156		-0.17255	2.17298		-0.15891	1.4195										0.7919	-0.02167	0.8071	-0.14359	0.94099	-0.22045
-0.05526	-76.7474		-0.15033	-10.1603		-0.17037	-10.4818		-0.06999	-67.4721														-0.04178	1.07592		-0.17307	2.18864		-0.15937	1.42981										0.7935	-0.02163	0.8087	-0.14357	0.94316	-0.22052
-0.05537	-77.0479		-0.15081	-10.2107		-0.17084	-10.5833		-0.07018	-67.7791														-0.0419	1.07978		-0.17359	2.20405		-0.15984	1.43997										0.7951	-0.02172	0.8103	-0.14365	0.94534	-0.22042
-0.05548	-77.4011		-0.15128	-10.2625		-0.1713	-10.6786		-0.07038	-68.0617														-0.04201	1.08431		-0.17411	2.21988		-0.1603	1.44951										0.7967	-0.02173	0.8119	-0.14362	0.94751	-0.2205
-0.05558	-77.7448		-0.15174	-10.3173		-0.17177	-10.7685		-0.07058	-68.3115														-0.04212	1.08872		-0.17461	2.23663		-0.16077	1.45851										0.7983	-0.02175	0.8135	-0.14359	0.94969	-0.22038
-0.0557	-78.0248		-0.1522	-10.3726		-0.17223	-10.8578		-0.07078	-68.543														-0.04224	1.09231		-0.17512	2.25351		-0.16123	1.46745										0.7999	-0.02177	0.8151	-0.14354	0.95187	-0.22047
-0.05582	-78.2793		-0.15267	-10.4267		-0.17271	-10.9562		-0.071	-68.7636														-0.04237	1.09558		-0.17564	2.27005		-0.16171	1.47731										0.8015	-0.02172	0.8167	-0.14361	0.95404	-0.2205
-0.05594	-78.5673		-0.15315	-10.4787		-0.17317	-11.0544		-0.07121	-68.9984														-0.04249	1.09927		-0.17616	2.28595		-0.16217	1.48713										0.8031	-0.0217	0.8183	-0.14359	0.95622	-0.22042
-0.05605	-78.9399		-0.15361	-10.5317		-0.17364	-11.1504		-0.0714	-69.2714														-0.04259	1.10405		-0.17667	2.30215		-0.16264	1.49674										0.8047	-0.02169	0.8199	-0.14362	0.95839	-0.2205
-0.05615	-79.3175		-0.15408	-10.5855		-0.17411	-11.245		-0.0716	-69.5446														-0.0427	1.1089		-0.17719	2.31861		-0.16311	1.50622										0.8063	-0.02179	0.8215	-0.14359	0.96057	-0.22039
-0.05626	-79.6071		-0.15454	-10.6395		-0.17457	-11.3368		-0.07181	-69.7937														-0.04282	1.11262		-0.17769	2.33509		-0.16357	1.51541										0.8079	-0.02178	0.8231	-0.14356	0.96275	-0.22036
-0.05639	-79.8649		-0.155	-10.6956		-0.17504	-11.4344		-0.07201	-70.0332														-0.04294	1.11592		-0.1782	2.35223		-0.16404	1.52518										0.8095	-0.02176	0.8247	-0.14354	0.96492	-0.22047
-0.05651	-80.1323		-0.15547	-10.7533		-0.17551	-11.5331		-0.07222	-70.2717														-0.04307	1.11935		-0.17871	2.36988		-0.16451	1.53506										0.8111	-0.02182	0.8263	-0.14357	0.9671	-0.22041
-0.05663	-80.3854		-0.15592	-10.8107		-0.17597	-11.63		-0.07242	-70.5094														-0.0432	1.1226		-0.17921	2.38744		-0.16497	1.54476										0.8127	-0.02177	0.8279	-0.14359	0.96927	-0.2205
-0.05676	-80.6089		-0.15638	-10.8656		-0.17642	-11.7227		-0.07262	-70.737														-0.04333	1.12547		-0.17972	2.40422		-0.16542	1.55405										0.8143	-0.02183	0.8295	-0.1436	0.97145	-0.22041
-0.05687	-80.8889		-0.15684	-10.9186		-0.17687	-11.8148		-0.07282	-70.9623														-0.04344	1.12906		-0.18022	2.42041		-0.16587	1.56326										0.8159	-0.02176	0.8311	-0.14364	0.97363	-0.22053
-0.05697	-81.2919		-0.15729	-10.9723		-0.17734	-11.9179		-0.07302	-71.2286														-0.04354	1.13423		-0.18072	2.43684		-0.16634	1.57358										0.8175	-0.02175	0.8327	-0.14368	0.9758	-0.22045
-0.05707	-81.6825		-0.15777	-11.0299		-0.1778	-12.0271		-0.07322	-71.5361														-0.04364	1.13924		-0.18124	2.45444		-0.1668	1.58451										0.8191	-0.02178	0.8343	-0.14359	0.97798	-0.22047
-0.05719	-81.9714		-0.15823	-11.0946		-0.17827	-12.134		-0.07342	-71.8314														-0.04376	1.14295		-0.18175	2.4742		-0.16727	1.59521										0.8207	-0.02183	0.8359	-0.14362	0.98015	-0.22052
-0.05732	-82.2157		-0.15869	-11.1592		-0.17874	-12.2373		-0.07362	-72.0811														-0.04389	1.14608		-0.18226	2.49395		-0.16774	1.60556										0.8223	-0.02181	0.8375	-0.1436	0.98233	-0.22043
-0.05744	-82.4637		-0.15917	-11.2193		-0.1792	-12.3438		-0.07383	-72.3082														-0.04402	1.14927		-0.18278	2.51231		-0.1682	1.61622										0.8239	-0.02186	0.8391	-0.14363	0.98451	-0.22057
-0.05756	-82.7216		-0.15964	-11.2793		-0.17966	-12.4541		-0.07404	-72.5423														-0.04415	1.15258		-0.18331	2.53066		-0.16866	1.62727										0.8255	-0.02179	0.8407	-0.14368	0.98668	-0.22047
-0.05769	-82.9703		-0.1601	-11.342		-0.18014	-12.5588		-0.07425	-72.7797														-0.04428	1.15577		-0.18382	2.54981		-0.16914	1.63775										0.8271	-0.02175	0.8423	-0.14367	0.98886	-0.2205
-0.05782	-83.2128		-0.16056	-11.407		-0.18059	-12.6596		-0.07445	-73.0138														-0.04441	1.15888		-0.18431	2.5697		-0.16959	1.64784										0.8287	-0.02182	0.8439	-0.14365	0.99103	-0.22052
-0.05795	-83.4419		-0.16102	-11.4714		-0.18105	-12.7577		-0.07465	-73.2577														-0.04454	1.16182		-0.18482	2.58938		-0.17005	1.65766										0.8303	-0.02177	0.8455	-0.1436	0.99321	-0.22038
-0.05808	-83.6555		-0.16148	-11.5366		-0.18151	-12.8639		-0.07486	-73.5154														-0.04467	1.16456		-0.18533	2.60929		-0.17051	1.66829										0.8319	-0.02179	0.8471	-0.14367	0.99539	-0.22051
-0.05821	-83.8756		-0.16195	-11.601		-0.18198	-12.9795		-0.07507	-73.7562														-0.04481	1.16738		-0.18585	2.62899		-0.17098	1.67986										0.8335	-0.0218	0.8487	-0.14363	0.99756	-0.22037
-0.05835	-84.0923		-0.16242	-11.6624		-0.18245	-13.094		-0.07528	-73.9791														-0.04495	1.17016		-0.18636	2.64775		-0.17145	1.69133										0.8351	-0.0218	0.8503	-0.14365	0.99974	-0.2205
-0.05845	-84.432		-0.16288	-11.7241		-0.18291	-13.2102		-0.07548	-74.2154														-0.04506	1.17452		-0.18687	2.66662		-0.17191	1.70296										0.8367	-0.0218	0.8519	-0.14363	1.00191	-0.22051
-0.05853	-84.9346		-0.16335	-11.7857		-0.18337	-13.323		-0.07568	-74.5052														-0.04514	1.18097		-0.18738	2.68546		-0.17237	1.71425										0.8383	-0.02188	0.8535	-0.14369	1.00409	-0.22041
-0.05862	-85.35		-0.16381	-11.8481		-0.18383	-13.4345		-0.07586	-74.8475														-0.04523	1.1863		-0.18789	2.70453		-0.17283	1.72542										0.8399	-0.02184	0.8551	-0.14373	1.00627	-0.22048
-0.05874	-85.6065		-0.16427	-11.9131		-0.18429	-13.5444		-0.07605	-75.1698														-0.04535	1.18959		-0.1884	2.72438		-0.17329	1.73642										0.8415	-0.02177	0.8567	-0.14371	1.00844	-0.22041
-0.05888	-85.8131		-0.16472	-11.9796		-0.18475	-13.651		-0.07625	-75.4429														-0.04549	1.19224		-0.1889	2.74472		-0.17375	1.74709										0.8431	-0.02186	0.8583	-0.14366	1.01062	-0.22042
-0.059	-86.0872		-0.16519	-12.0484		-0.1852	-13.7576		-0.07645	-75.6911														-0.04561	1.19576		-0.1894	2.76574		-0.1742	1.75776										0.8447	-0.02187	0.8599	-0.14363	1.01279	-0.22053
-0.05911	-86.4089		-0.16564	-12.1214		-0.18566	-13.862		-0.07665	-75.9408														-0.04572	1.19989		-0.1899	2.78806		-0.17466	1.76821										0.8463	-0.02189	0.8615	-0.14365	1.01497	-0.22048
-0.0592	-86.801		-0.16609	-12.1968		-0.18612	-13.9818		-0.07685	-76.2193														-0.04583	1.20492		-0.1904	2.81112		-0.17512	1.78021										0.8479	-0.02192	0.8631	-0.14367	1.01715	-0.22059
-0.05927	-87.3827		-0.16656	-12.2728		-0.18658	-14.113		-0.07705	-76.5087														-0.04589	1.21238		-0.19092	2.83433		-0.17558	1.79335										0.8495	-0.02186	0.8647	-0.14369	1.01932	-0.2205
-0.05934	-87.9194		-0.16703	-12.3475		-0.18705	-14.2347		-0.07726	-76.7605														-0.04596	1.21926		-0.19143	2.85716		-0.17605	1.80553										0.8511	-0.02182	0.8663	-0.14371	1.0215	-0.22058
-0.05944	-88.2712		-0.16749	-12.4177		-0.18751	-14.3494		-0.07747	-77.0104														-0.04608	1.22378		-0.19194	2.87862		-0.17651	1.81701										0.8527	-0.02189	0.8679	-0.14371	1.02367	-0.22048
-0.05955	-88.6119		-0.16795	-12.4855		-0.18797	-14.4637		-0.07766	-77.3034														-0.04619	1.22815		-0.19245	2.89936		-0.17697	1.82845										0.8543	-0.02191	0.8695	-0.1437	1.02585	-0.22047
-0.05966	-88.9492		-0.1684	-12.5551		-0.18843	-14.5841		-0.07785	-77.6138														-0.0463	1.23248		-0.19294	2.92063		-0.17743	1.8405										0.8559	-0.02192	0.8711	-0.14375	1.02803	-0.22055
-0.05978	-89.2149		-0.16887	-12.6257		-0.18889	-14.7008		-0.07804	-77.9297														-0.04642	1.23589		-0.19346	2.9422		-0.17789	1.85219										0.8575	-0.02188	0.8727	-0.1437	1.0302	-0.22042
-0.05991	-89.4399		-0.16933	-12.6983		-0.18935	-14.8117		-0.07823	-78.2375														-0.04655	1.23877		-0.19397	2.96439		-0.17835	1.8633										0.8591	-0.02189	0.8743	-0.14372	1.03238	-0.22048
-0.06005	-89.652		-0.16978	-12.7716		-0.18981	-14.9227		-0.07843	-78.5008														-0.04669	1.2415		-0.19446	2.98681		-0.17881	1.8744										0.8607	-0.02194	0.8759	-0.14372	1.03455	-0.2204
-0.06018	-89.8464		-0.17023	-12.8442		-0.19026	-15.0364		-0.07863	-78.74														-0.04683	1.24399		-0.19496	3.009		-0.17926	1.88578										0.8623	-0.02193	0.8775	-0.14373	1.03673	-0.22043
-0.06031	-90.0545		-0.17069	-12.9122		-0.19072	-15.162		-0.07884	-78.9777														-0.04696	1.24666		-0.19546	3.02979		-0.17972	1.89836										0.8639	-0.02186	0.8791	-0.14376	1.03891	-0.22055
-0.06044	-90.2843		-0.17116	-12.9942		-0.19119	-15.289		-0.07905	-79.206														-0.04709	1.24961		-0.19598	3.05483		-0.18019	1.91108										0.8655	-0.02192	0.8807	-0.14376	1.04108	-0.22046
-0.06058	-90.4969		-0.17159	-13.1437		-0.19165	-15.4098		-0.07926	-79.4531														-0.04723	1.25234		-0.19645	3.10053		-0.18065	1.92317										0.8671	-0.022	0.8823	-0.14377	1.04326	-0.22055
-0.06071	-90.7082		-0.17202	-13.3104		-0.19211	-15.5255		-0.07945	-79.7628														-0.04737	1.25505		-0.19692	3.15151		-0.18111	1.93476										0.8687	-0.02197	0.8839	-0.14378	1.04543	-0.22043
-0.06084	-90.9208		-0.17245	-13.4247		-0.19256	-15.6387		-0.07963	-80.0829														-0.0475	1.25777		-0.1974	3.18642		-0.18156	1.94608										0.8703	-0.02198	0.8855	-0.14383	1.04761	-0.22051
-0.06097	-91.1095		-0.1729	-13.5186		-0.19302	-15.757		-0.07983	-80.3758														-0.04764	1.2602		-0.19789	3.21512		-0.18202	1.95793										0.8719	-0.02195	0.8871	-0.14381	1.04979	-0.22054
-0.06111	-91.3449		-0.17336	-13.6042		-0.19347	-15.8758		-0.08003	-80.6483														-0.04777	1.26322		-0.19839	3.24128		-0.18247	1.96982										0.8735	-0.02187	0.8887	-0.14382	1.05196	-0.22043
-0.06121	-91.727		-0.17381	-13.6834		-0.19392	-15.9948		-0.08023	-80.8943														-0.04787	1.26812		-0.19889	3.26551		-0.18292	1.98174										0.8751	-0.02194	0.8903	-0.14383	1.05414	-0.2205
-0.06129	-92.1726		-0.17425	-13.761		-0.19437	-16.1124		-0.08043	-81.1204														-0.04796	1.27384		-0.19938	3.28922		-0.18337	1.99351										0.8767	-0.02196	0.8919	-0.14375	1.05631	-0.22042
-0.06136	-92.6428		-0.1747	-13.8375		-0.19481	-16.2283		-0.08063	-81.382														-0.04804	1.27987		-0.19987	3.3126		-0.18381	2.00511										0.8783	-0.02196	0.8935	-0.14374	1.05849	-0.22039
-0.06145	-93.088		-0.17515	-13.9183		-0.19527	-16.357		-0.08081	-81.7072														-0.04812	1.28558		-0.20036	3.33731		-0.18427	2.01799										0.8799	-0.022	0.8951	-0.14378	1.06067	-0.22047
-0.06156	-93.3894		-0.1756	-14.006		-0.19572	-16.4921		-0.081	-82.0113														-0.04824	1.28945		-0.20086	3.36411		-0.18472	2.03153										0.8815	-0.02202	0.8967	-0.14374	1.06284	-0.22037
-0.06169	-93.6234		-0.17607	-14.0947		-0.19618	-16.6263		-0.08121	-82.2585														-0.04838	1.29245		-0.20137	3.39122		-0.18518	2.04496										0.8831	-0.02207	0.8983	-0.14376	1.06502	-0.22052
-0.06183	-93.8312		-0.17652	-14.1791		-0.19664	-16.7577		-0.08142	-82.4945														-0.04851	1.29512		-0.20187	3.41702		-0.18564	2.05812										0.8847	-0.02198	0.8999	-0.14382	1.06719	-0.22037
-0.06197	-94.0216		-0.17698	-14.2641		-0.1971	-16.8872		-0.08162	-82.7801														-0.04865	1.29756		-0.20238	3.44299		-0.1861	2.07108										0.8863	-0.02197	0.9015	-0.14375	1.06937	-0.22043
-0.06209	-94.2678		-0.17744	-14.3567		-0.19756	-17.0189		-0.08181	-83.0856														-0.04878	1.30072		-0.20288	3.4713		-0.18656	2.08427										0.8879	-0.022	0.9031	-0.14381	1.07155	-0.22039
-0.06221	-94.5565		-0.17789	-14.4575		-0.19802	-17.147		-0.08201	-83.393														-0.04891	1.30442		-0.20338	3.50212		-0.18702	2.09709										0.8895	-0.02198	0.9047	-0.14379	1.07372	-0.22041
-0.06234	-94.8101		-0.17834	-14.5661		-0.19847	-17.2749		-0.08219	-83.7362														-0.04903	1.30768		-0.20387	3.53531		-0.18747	2.10989										0.8911	-0.02191	0.9063	-0.14382	1.0759	-0.2205
-0.06246	-95.0778		-0.17877	-14.6735		-0.19892	-17.4012		-0.08238	-84.052														-0.04916	1.31111		-0.20435	3.56813		-0.18792	2.12254										0.8927	-0.02199	0.9079	-0.14386	1.07807	-0.22039
-0.06257	-95.3761		-0.17922	-14.7743		-0.19937	-17.5322		-0.08258	-84.32														-0.04927	1.31494		-0.20484	3.59896		-0.18837	2.13565										0.8943	-0.022	0.9095	-0.14388	1.08025	-0.22046
-0.0627	-95.6445		-0.17968	-14.8684		-0.19984	-17.6722		-0.08279	-84.5614														-0.0494	1.31838		-0.20535	3.6277		-0.18884	2.14967										0.8959	-0.02203	0.9111	-0.14378	1.08243	-0.22043
-0.06283	-95.8745		-0.18015	-14.9574		-0.2003	-17.8079		-0.083	-84.7897														-0.04954	1.32133		-0.20586	3.65492		-0.1893	2.16326										0.8975	-0.02205	0.9127	-0.14382	1.0846	-0.22047
-0.06296	-96.1103		-0.1806	-15.0493		-0.20075	-17.9393		-0.0832	-85.0211														-0.04967	1.32436		-0.20636	3.68301		-0.18975	2.17641										0.8991	-0.02205	0.9143	-0.14386	1.08678	-0.22054
-0.06307	-96.4369		-0.18105	-15.1437		-0.2012	-18.0673		-0.08341	-85.2657														-0.04978	1.32855		-0.20686	3.71185		-0.1902	2.18922										0.9007	-0.02202	0.9159	-0.14385	1.08895	-0.22039
-0.06315	-96.8792		-0.18149	-15.2386		-0.20165	-18.201		-0.08361	-85.5405														-0.04987	1.33422		-0.20734	3.74088		-0.19065	2.20261										0.9023	-0.02203	0.9175	-0.14386	1.09113	-0.22052
-0.06326	-97.2448		-0.18195	-15.3369		-0.20211	-18.3391		-0.0838	-85.8473														-0.04998	1.33891		-0.20785	3.7709		-0.19111	2.21643										0.9039	-0.02203	0.9191	-0.14388	1.09331	-0.22038
-0.06338	-97.4929		-0.18239	-15.4386		-0.20256	-18.4719		-0.08399	-86.1581														-0.05011	1.3421		-0.20833	3.80201		-0.19156	2.22973										0.9055	-0.02203	0.9207	-0.14386	1.09548	-0.22044
-0.06348	-97.8689		-0.18284	-15.5389		-0.20302	-18.6029		-0.08419	-86.4502														-0.05021	1.34692		-0.20883	3.83266		-0.19202	2.24285										0.9071	-0.02204	0.9223	-0.14385	1.09766	-0.22046
-0.06357	-98.2915		-0.18328	-15.6341		-0.20346	-18.7326		-0.08438	-86.7215														-0.0503	1.35234		-0.20931	3.86176		-0.19246	2.25583										0.9087	-0.02199	0.9239	-0.14385	1.09983	-0.22036
-0.06369	-98.5535		-0.18373	-15.7296		-0.20391	-18.8826		-0.08458	-86.9811														-0.05042	1.3557		-0.20981	3.89095		-0.19291	2.27084										0.9103	-0.02206	0.9255	-0.14385	1.10201	-0.22047
-0.06383	-98.7404		-0.18419	-15.8284		-0.20436	-19.0468		-0.08479	-87.2287														-0.05057	1.3581		-0.21031	3.92114		-0.19336	2.28728										0.9119	-0.02209	0.9271	-0.14392	1.10419	-0.22039
-0.06397	-98.9378		-0.18464	-15.9319		-0.20482	-19.1976		-0.085	-87.4664														-0.05071	1.36064		-0.21081	3.95278		-0.19382	2.30239										0.9135	-0.02201	0.9287	-0.14397	1.10636	-0.2204
-0.0641	-99.1637		-0.1851	-16.0368		-0.20527	-19.3343		-0.08521	-87.7141														-0.05084	1.36353		-0.21131	3.98486		-0.19427	2.31607										0.9151	-0.02204	0.9303	-0.14387	1.10854	-0.22051
-0.06422	-99.4711		-0.18555	-16.1383		-0.20573	-19.4603		-0.08541	-87.9766														-0.05096	1.36748		-0.2118	4.01587		-0.19473	2.32868										0.9167	-0.02205	0.9319	-0.14388	1.11071	-0.22044
-0.06432	-99.8491		-0.186	-16.2416		-0.20618	-19.5929		-0.08562	-88.2376														-0.05106	1.37233		-0.2123	4.04744		-0.19518	2.34196										0.9183	-0.02204	0.9335	-0.14384	1.11289	-0.22052
-0.06442	-100.193		-0.18645	-16.3452		-0.20664	-19.7311		-0.08582	-88.489														-0.05117	1.37674		-0.21279	4.07911		-0.19564	2.35579										0.9199	-0.022	0.9351	-0.14387	1.11507	-0.22047
-0.06455	-100.451		-0.18689	-16.4468		-0.20709	-19.8762		-0.08602	-88.7668														-0.0513	1.38006		-0.21328	4.11018		-0.19609	2.37032										0.9215	-0.02203	0.9367	-0.14388	1.11724	-0.22058
-0.06468	-100.662		-0.18733	-16.554		-0.20753	-20.0279		-0.08621	-89.041														-0.05143	1.38275		-0.21376	4.14294		-0.19653	2.38551										0.9231	-0.0221	0.9383	-0.14389	1.11942	-0.22051
-0.06479	-100.986		-0.18777	-16.6733		-0.20797	-20.177		-0.08641	-89.31														-0.05154	1.38692		-0.21425	4.17942		-0.19697	2.40044										0.9247	-0.02211	0.9399	-0.14391	1.12159	-0.22042
-0.06489	-101.38		-0.18821	-16.7974		-0.20842	-20.3373		-0.0866	-89.6238														-0.05164	1.39198		-0.21474	4.21734		-0.19742	2.41648										0.9263	-0.02208	0.9415	-0.14384	1.12377	-0.22048
-0.065	-101.683		-0.18867	-16.9189		-0.20887	-20.5002		-0.0868	-89.9217														-0.05177	1.39585		-0.21523	4.25446		-0.19787	2.4328										0.9279	-0.02208	0.9431	-0.14387	1.12595	-0.22038
-0.06512	-101.97		-0.18911	-17.0373		-0.20932	-20.6517		-0.087	-90.1827														-0.05189	1.39953		-0.21572	4.29066		-0.19832	2.44796										0.9295	-0.02206	0.9447	-0.14393	1.12812	-0.22047
-0.06523	-102.336		-0.18954	-17.1511		-0.20976	-20.7943		-0.0872	-90.4254														-0.05199	1.40423		-0.2162	4.32543		-0.19876	2.46223										0.9311	-0.02212	0.9463	-0.14392	1.1303	-0.22045
-0.06533	-102.693		-0.18999	-17.2642		-0.21021	-20.9347		-0.08738	-90.8113														-0.0521	1.40882		-0.21669	4.36001		-0.19921	2.47629										0.9327	-0.02207	0.9479	-0.14385	1.13247	-0.22043
-0.06545	-102.958		-0.19043	-17.3784		-0.21066	-21.0818		-0.08752	-91.3431														-0.05222	1.41221		-0.21718	4.39491		-0.19966	2.49101										0.9343	-0.02209	0.9495	-0.1439	1.13465	-0.22051
-0.06558	-103.174		-0.19088	-17.4902		-0.21111	-21.232		-0.08769	-91.7508														-0.05236	1.41499		-0.21767	4.42909		-0.20011	2.50606										0.9359	-0.02209	0.9511	-0.14388	1.13683	-0.22039
-0.06572	-103.35		-0.19131	-17.6047		-0.21156	-21.3922		-0.08789	-92.0576														-0.0525	1.41724		-0.21814	4.46411		-0.20056	2.52209										0.9375	-0.02206	0.9527	-0.14383	1.139	-0.22049
-0.06583	-103.642		-0.19175	-17.7235		-0.21199	-21.5614		-0.08808	-92.3375														-0.05261	1.421		-0.21862	4.50042		-0.20099	2.53903										0.9391	-0.02208	0.9543	-0.14381	1.14118	-0.22037
-0.0659	-104.171		-0.19218	-17.8442		-0.21241	-21.7267		-0.08827	-92.6111														-0.05268	1.42778		-0.2191	4.5373		-0.20141	2.55559										0.9407	-0.02206	0.9559	-0.14385	1.14335	-0.22041
-0.06596	-104.74		-0.19261	-17.9708		-0.21284	-21.891		-0.08846	-92.908														-0.05275	1.43508		-0.21957	4.57599		-0.20184	2.57203										0.9423	-0.02209	0.9575	-0.14388	1.14553	-0.22049
-0.06606	-105.134		-0.19305	-18.1046		-0.21329	-22.0523		-0.08866	-93.1903														-0.05285	1.44013		-0.22005	4.6169		-0.20229	2.58818										0.9439	-0.02212	0.9591	-0.14389	1.14771	-0.22043
-0.06619	-105.368		-0.19349	-18.243		-0.21374	-22.214		-0.08887	-93.4477														-0.05298	1.44314		-0.22054	4.65919		-0.20274	2.60437										0.9455	-0.02208	0.9607	-0.14379	1.14988	-0.22057
-0.06632	-105.574		-0.19393	-18.3777		-0.21419	-22.3742		-0.08907	-93.6801														-0.05311	1.44578		-0.22102	4.70038		-0.20319	2.6204										0.9471	-0.02214	0.9623	-0.14379	1.15206	-0.22042
-0.06645	-105.785		-0.19436	-18.5083		-0.21462	-22.5343		-0.08928	-93.9098														-0.05325	1.44849		-0.22149	4.74029		-0.20362	2.63644										0.9487	-0.0222	0.9639	-0.14379	1.15423	-0.22037
-0.06659	-105.998		-0.1948	-18.6386		-0.21507	-22.7002		-0.08948	-94.17														-0.05339	1.45122		-0.22198	4.78011		-0.20407	2.65304										0.9503	-0.02219	0.9655	-0.14381	1.15641	-0.22047
-0.06673	-106.18		-0.19524	-18.7696		-0.21552	-22.8628		-0.08969	-94.4392														-0.05353	1.45356		-0.22247	4.82017		-0.20452	2.66932										0.9519	-0.02216	0.9671	-0.14384	1.15859	-0.22037
-0.06686	-106.376		-0.19568	-18.9006		-0.21596	-23.02		-0.08989	-94.693														-0.05367	1.45607		-0.22295	4.8602		-0.20496	2.68506										0.9535	-0.02213	0.9687	-0.1438	1.16076	-0.22055
-0.06698	-106.639		-0.19611	-19.0315		-0.2164	-23.1872		-0.09008	-94.9854														-0.05379	1.45945		-0.22342	4.90022		-0.2054	2.70179										0.9551	-0.02221	0.9703	-0.14376	1.16294	-0.2204
-0.06711	-106.863		-0.19655	-19.1662		-0.21681	-23.428		-0.09026	-95.3323														-0.05393	1.46231		-0.2239	4.94138		-0.20581	2.72591										0.9567	-0.02209	0.9719	-0.14378	1.16511	-0.22047
-0.06723	-107.17		-0.19699	-19.3016		-0.21723	-23.6962		-0.09045	-95.6679														-0.05405	1.46626		-0.22439	4.98277		-0.20623	2.75276										0.9583	-0.02214	0.9735	-0.14375	1.16729	-0.2204
-0.06729	-107.786		-0.19743	-19.4354		-0.21767	-23.8873		-0.09065	-95.9583														-0.0541	1.47417		-0.22487	5.02369		-0.20667	2.77189										0.9599	-0.02207	0.9751	-0.14381	1.16947	-0.22043
-0.06734	-108.406		-0.19787	-19.574		-0.21811	-24.0421		-0.09086	-96.2048														-0.05416	1.48212		-0.22536	5.06605		-0.20711	2.78739										0.9615	-0.02215	0.9767	-0.14377	1.17164	-0.22047
-0.06745	-108.744		-0.1983	-19.7195		-0.21856	-24.196		-0.09107	-96.4308														-0.05427	1.48645		-0.22583	5.11051		-0.20756	2.80279										0.9631	-0.02212	0.9783	-0.14382	1.17382	-0.22038
-0.06759	-108.906		-0.19873	-19.8643		-0.219	-24.3556		-0.09126	-96.7149														-0.05441	1.48853		-0.2263	5.15477		-0.208	2.81877										0.9647	-0.02216	0.9799	-0.1438	1.17599	-0.22046
-0.06772	-109.115		-0.19917	-20.0024		-0.21945	-24.5187		-0.09145	-97.0537														-0.05455	1.49121		-0.22678	5.19698		-0.20845	2.83509										0.9663	-0.02217	0.9815	-0.14376	1.17817	-0.22036
-0.06781	-109.54		-0.1996	-20.1354		-0.21989	-24.6817		-0.09164	-97.3498														-0.05464	1.49667		-0.22726	5.23765		-0.20889	2.85142										0.9679	-0.02222	0.9831	-0.14381	1.18035	-0.22046
-0.0679	-109.981		-0.20003	-20.2667		-0.22032	-24.8488		-0.09184	-97.6059														-0.05473	1.50233		-0.22773	5.27775		-0.20932	2.86815										0.9695	-0.02213	0.9847	-0.14382	1.18252	-0.22056
-0.06802	-110.264		-0.20046	-20.3992		-0.22076	-25.0123		-0.09204	-97.8511														-0.05485	1.50595		-0.22821	5.31826		-0.20976	2.88452										0.9711	-0.02219	0.9863	-0.14383	1.1847	-0.22044
-0.06814	-110.497		-0.20089	-20.5406		-0.2212	-25.1829		-0.09224	-98.1094														-0.05498	1.50895		-0.22868	5.36147		-0.2102	2.9016										0.9727	-0.02213	0.9879	-0.14382	1.18687	-0.22047
-0.06827	-110.748		-0.20134	-20.6872		-0.22165	-25.3663		-0.09244	-98.3877														-0.05511	1.51216		-0.22917	5.4063		-0.21065	2.91996										0.9743	-0.0222	0.9895	-0.14373	1.18905	-0.22041
-0.0684	-110.99		-0.20178	-20.8337		-0.22208	-25.5493		-0.09264	-98.6942														-0.05524	1.51527		-0.22966	5.45108		-0.21108	2.93827										0.9759	-0.02229	0.9911	-0.14375	1.19123	-0.22051
-0.06853	-111.209		-0.20221	-20.9831		-0.22253	-25.7302		-0.09283	-99.0095														-0.05538	1.51808		-0.23013	5.49676		-0.21153	2.95639										0.9775	-0.02216	0.9927	-0.14376	1.1934	-0.2205
-0.06866	-111.428		-0.20264	-21.139		-0.22296	-25.9092		-0.09303	-99.2842														-0.05551	1.52089		-0.2306	5.54441		-0.21196	2.97431										0.9791	-0.02221	0.9943	-0.14375	1.19558	-0.22044
-0.06878	-111.713		-0.20307	-21.299		-0.2234	-26.0939		-0.09323	-99.5543														-0.05564	1.52455		-0.23107	5.59331		-0.2124	2.9928										0.9807	-0.02224	0.9959	-0.14376	1.19775	-0.2205
-0.06886	-112.222		-0.20349	-21.4564		-0.22384	-26.2824		-0.09343	-99.8344														-0.05571	1.53108		-0.23154	5.6414		-0.21284	3.01167										0.9823	-0.02224	0.9975	-0.14376	1.19993	-0.22043
-0.0689	-112.9		-0.20392	-21.6136		-0.22428	-26.4704		-0.09362	-100.116														-0.05576	1.53978		-0.23202	5.68946		-0.21328	3.03049										0.9839	-0.02228	0.9991	-0.14383	1.20211	-0.2205
-0.06897	-113.413		-0.20434	-21.7713		-0.2247	-26.6548		-0.09382	-100.397														-0.05583	1.54636		-0.23248	5.73767		-0.2137	3.04896										0.9855	-0.0222	1.0007	-0.14383	1.20428	-0.22051
-0.06909	-113.668		-0.20476	-21.9281		-0.22513	-26.8292		-0.09402	-100.639														-0.05596	1.54963		-0.23294	5.7856		-0.21413	3.06641										0.9871	-0.02219	1.0023	-0.14379	1.20646	-0.22047
-0.06923	-113.836		-0.20519	-22.0909		-0.22557	-27.0049		-0.09423	-100.865														-0.0561	1.55178		-0.23341	5.83535		-0.21457	3.084										0.9887	-0.02216	1.0039	-0.14379	1.20863	-0.22052
-0.06937	-114.019		-0.20562	-22.2562		-0.22602	-27.1841		-0.09443	-101.117														-0.05624	1.55414		-0.23388	5.88587		-0.21502	3.10194										0.9903	-0.02216	1.0055	-0.14381	1.21081	-0.22043
-0.06951	-114.229		-0.20605	-22.4186		-0.22646	-27.373		-0.09464	-101.388														-0.05638	1.55683		-0.23435	5.93554		-0.21546	3.12085										0.9919	-0.02216	1.0071	-0.14381	1.21299	-0.22054
-0.06965	-114.418		-0.20647	-22.5768		-0.22689	-27.5658		-0.09484	-101.673														-0.05652	1.55925		-0.23481	5.98387		-0.21589	3.14016										0.9935	-0.02218	1.0087	-0.14384	1.21516	-0.22055
-0.06978	-114.588		-0.2069	-22.7299		-0.22732	-27.7466		-0.09503	-101.962														-0.05666	1.56143		-0.23529	6.03067		-0.21632	3.15826										0.9951	-0.02224	1.0103	-0.14378	1.21734	-0.22052
-0.06993	-114.758		-0.20732	-22.8908		-0.22774	-27.9327		-0.09523	-102.236														-0.05681	1.56362		-0.23576	6.07986		-0.21674	3.17689										0.9967	-0.02226	1.0119	-0.14374	1.21951	-0.22049
-0.07007	-114.886		-0.20775	-23.0598		-0.22812	-28.1376		-0.09543	-102.499														-0.05696	1.56526		-0.23622	6.1315		-0.21712	3.1974										0.9983	-0.02227	1.0135	-0.14375	1.22169	-0.22039
-0.07019	-115.178		-0.20816	-23.2327		-0.2288	-28.3294		-0.09562	-102.801														-0.05707	1.569		-0.23668	6.18436		-0.2178	3.21661										0.9999	-0.02227	1.0151	-0.14371	1.22387	-0.22052
-0.07021	-115.914		-0.20858	-23.4022		-0.22955	-28.3672		-0.09578	-103.211														-0.0571	1.57845		-0.23713	6.23616		-0.21855	3.22039										1.0015	-0.02221	1.0167	-0.14373	1.22604	-0.22038
-0.07024	-116.652		-0.20901	-23.5748		-0.22985	-28.3442		-0.09595	-103.679														-0.05713	1.58791		-0.23761	6.28894		-0.21885	3.21809										1.0031	-0.02223	1.0183	-0.14376	1.22822	-0.22048
-0.07036	-117.016		-0.20947	-23.764		-0.23015	-28.5221		-0.09615	-104.074														-0.05725	1.59259		-0.23812	6.34675		-0.21915	3.2359										1.0047	-0.02229	1.0199	-0.14371	1.23039	-0.22052
-0.07052	-117.23		-0.20994	-23.9547		-0.23054	-28.8196		-0.09636	-104.418														-0.05741	1.59533		-0.23863	6.40506		-0.21954	3.26568										1.0063	-0.02228	1.0215	-0.14373	1.23257	-0.22041
-0.07062	-117.607		-0.21038	-24.1418		-0.23096	-29.1044		-0.09656	-104.76														-0.05752	1.60017		-0.23911	6.46223		-0.21996	3.29419										1.0079	-0.02227	1.0231	-0.14377	1.23475	-0.22049
-0.07068	-118.242		-0.2108	-24.32		-0.23137	-29.3526		-0.09675	-105.058														-0.05758	1.60831		-0.23958	6.5167		-0.22037	3.31905										1.0095	-0.02222	1.0247	-0.1438	1.23692	-0.2205
-0.07075	-118.774		-0.21122	-24.4998		-0.23181	-29.5796		-0.09695	-105.305														-0.05765	1.61514		-0.24004	6.57165		-0.22081	3.34177										1.0111	-0.02228	1.0263	-0.14382	1.2391	-0.22048
-0.07087	-119.061		-0.21164	-24.6934		-0.23223	-29.8051		-0.09716	-105.558														-0.05778	1.61882		-0.24051	6.63084		-0.22123	3.36434										1.0127	-0.02226	1.0279	-0.14377	1.24127	-0.2206
-0.07101	-119.225		-0.21206	-24.886		-0.23266	-30.0216		-0.09733	-105.984														-0.05792	1.62093		-0.24096	6.68971		-0.22166	3.38602										1.0143	-0.02226	1.0295	-0.14381	1.24345	-0.22045
-0.07115	-119.399		-0.21247	-25.0769		-0.23309	-30.2326		-0.09748	-106.497														-0.05806	1.62316		-0.24142	6.74805		-0.22209	3.40714										1.0159	-0.02221	1.0311	-0.14381	1.24563	-0.22058
-0.07129	-119.561		-0.21289	-25.2687		-0.23351	-30.4384		-0.09767	-106.859														-0.05821	1.62524		-0.24188	6.80667		-0.22251	3.42775										1.0175	-0.02227	1.0327	-0.14381	1.2478	-0.22051
-0.0714	-119.919		-0.21331	-25.4574		-0.23394	-30.6436		-0.09786	-107.149														-0.05832	1.62984		-0.24234	6.86437		-0.22294	3.44829										1.0191	-0.02227	1.0343	-0.14389	1.24998	-0.2205
-0.07141	-120.733		-0.21373	-25.6426		-0.23437	-30.8732		-0.09806	-107.446														-0.05834	1.64028		-0.24281	6.92098		-0.22337	3.47127										1.0207	-0.02231	1.0359	-0.1439	1.25215	-0.22056
-0.07144	-121.502		-0.21415	-25.8249		-0.23478	-31.1338		-0.09825	-107.751														-0.05837	1.65014		-0.24327	6.9767		-0.22378	3.49737										1.0223	-0.02234	1.0375	-0.14386	1.25433	-0.22044
-0.07154	-121.867		-0.21458	-26.0114		-0.2352	-31.4		-0.09845	-108.072														-0.05847	1.65483		-0.24374	7.03371		-0.2242	3.52401										1.0239	-0.02226	1.0391	-0.14389	1.25651	-0.22055
-0.07168	-122.045		-0.215	-26.1998		-0.23562	-31.6426		-0.09863	-108.387														-0.05861	1.65712		-0.2442	7.09128		-0.22462	3.5483										1.0255	-0.0223	1.0407	-0.14376	1.25868	-0.22043
-0.07183	-122.199		-0.21541	-26.3944		-0.23604	-31.8589		-0.09884	-108.645														-0.05876	1.65909		-0.24465	7.15076		-0.22504	3.56996										1.0271	-0.02229	1.0423	-0.14382	1.26086	-0.22048
-0.07197	-122.379		-0.21582	-26.5968		-0.23645	-32.1082		-0.09904	-108.873														-0.0589	1.66139		-0.24511	7.21265		-0.22545	3.59492										1.0287	-0.02234	1.0439	-0.14384	1.26303	-0.22054
-0.07211	-122.569		-0.21624	-26.7947		-0.23684	-32.4416		-0.09925	-109.111														-0.05905	1.66383		-0.24556	7.27313		-0.22584	3.6283										1.0303	-0.02229	1.0455	-0.14387	1.26521	-0.22046
-0.07222	-122.882		-0.21665	-26.9925		-0.23723	-32.7741		-0.09945	-109.363														-0.05916	1.66785		-0.24602	7.33357		-0.22623	3.66158										1.0319	-0.02224	1.0471	-0.14385	1.26739	-0.22057
-0.0723	-123.353		-0.21704	-27.1935		-0.23762	-33.038		-0.09966	-109.593														-0.05924	1.67389		-0.24645	7.39502		-0.22662	3.688										1.0335	-0.02232	1.0487	-0.14388	1.26956	-0.22048
-0.07239	-123.754		-0.21745	-27.4049		-0.23804	-33.2857		-0.09987	-109.803														-0.05934	1.67904		-0.2469	7.45966		-0.22704	3.7128										1.0351	-0.02226	1.0503	-0.14386	1.27174	-0.22055
-0.07253	-123.971		-0.21787	-27.6221		-0.23846	-33.5341		-0.10008	-110.051														-0.05948	1.68182		-0.24736	7.52603		-0.22746	3.73767										1.0367	-0.02228	1.0519	-0.14382	1.27391	-0.22048
-0.07266	-124.222		-0.21829	-27.8318		-0.23889	-33.7661		-0.10028	-110.323														-0.05961	1.68504		-0.24782	7.59014		-0.22789	3.7609										1.0383	-0.0223	1.0535	-0.14389	1.27609	-0.22051
-0.07275	-124.617		-0.2187	-28.0555		-0.23932	-33.9873		-0.10049	-110.592														-0.05971	1.69011		-0.24827	7.65849		-0.22832	3.78304										1.0399	-0.02235	1.0551	-0.14389	1.27827	-0.22062
-0.07287	-124.916		-0.2191	-28.2931		-0.23974	-34.2029		-0.10069	-110.858														-0.05983	1.69395		-0.24871	7.73111		-0.22874	3.80462										1.0415	-0.02234	1.0567	-0.1439	1.28044	-0.22055
-0.073	-125.144		-0.2195	-28.5217		-0.24017	-34.4283		-0.10089	-111.094														-0.05996	1.69688		-0.24915	7.80099		-0.22917	3.82719										1.0431	-0.02231	1.0583	-0.14386	1.28262	-0.22056
-0.07302	-125.96		-0.21992	-28.7315		-0.2406	-34.6584		-0.1011	-111.323														-0.05998	1.70734		-0.24961	7.86515		-0.2296	3.85023										1.0447	-0.02236	1.0599	-0.14387	1.28479	-0.22048
-0.07297	-127.083		-0.22033	-28.9355		-0.24102	-34.8798		-0.10128	-111.733														-0.05994	1.72175		-0.25007	7.92748		-0.23002	3.87239										1.0463	-0.02236	1.0615	-0.14391	1.28697	-0.22046
-0.07303	-127.668		-0.22072	-29.1856		-0.24144	-35.1027		-0.10139	-112.437														-0.06	1.72926		-0.25049	8.00394		-0.23044	3.89471										1.0479	-0.02237	1.0631	-0.144	1.28915	-0.22059
-0.07316	-127.902		-0.22109	-29.4678		-0.24186	-35.3272		-0.1015	-113.096														-0.06013	1.73225		-0.2509	8.0902		-0.23086	3.91718										1.0495	-0.02236	1.0647	-0.14403	1.29132	-0.22043
-0.0733	-128.042		-0.22148	-29.7217		-0.24228	-35.5576		-0.10169	-113.449														-0.06028	1.73405		-0.25133	8.16779		-0.23128	3.94025										1.0511	-0.02232	1.0663	-0.14408	1.2935	-0.22057
-0.07345	-128.172		-0.2219	-29.9459		-0.24271	-35.7892		-0.1019	-113.72														-0.06043	1.73572		-0.25179	8.23634		-0.23171	3.96344										1.0527	-0.02227	1.0679	-0.14403	1.29567	-0.22049
-0.0736	-128.318		-0.22231	-30.1612		-0.24314	-36.0226		-0.10209	-114.032														-0.06058	1.7376		-0.25224	8.30215		-0.23214	3.9868										1.0543	-0.02236	1.0695	-0.14397	1.29785	-0.22047
-0.07373	-128.54		-0.22272	-30.3826		-0.24355	-36.2634		-0.10227	-114.374														-0.06071	1.74044		-0.25269	8.36981		-0.23255	4.01091										1.0559	-0.0224	1.0711	-0.14403	1.30003	-0.22056
-0.07384	-128.885		-0.22311	-30.616		-0.24396	-36.5005		-0.10246	-114.698														-0.06082	1.74486		-0.25312	8.44114		-0.23296	4.03465										1.0575	-0.02239	1.0727	-0.14394	1.3022	-0.22049
-0.07394	-129.267		-0.2235	-30.8694		-0.24438	-36.7384		-0.10266	-114.976														-0.06093	1.74977		-0.25355	8.51861		-0.23338	4.05846										1.0591	-0.02239	1.0743	-0.14399	1.30438	-0.22053
-0.07403	-129.661		-0.2239	-31.1186		-0.2448	-36.972		-0.10286	-115.233														-0.06103	1.75482		-0.25399	8.59479		-0.2338	4.08185										1.0607	-0.02235	1.0759	-0.144	1.30655	-0.22046
-0.07414	-130.026		-0.2243	-31.3458		-0.24521	-37.1982		-0.10306	-115.498														-0.06113	1.75952		-0.25443	8.66422		-0.23421	4.1045										1.0623	-0.02237	1.0775	-0.14401	1.30873	-0.22049
-0.07424	-130.362		-0.2247	-31.5645		-0.24563	-37.4282		-0.10325	-115.805														-0.06124	1.76382		-0.25486	8.73108		-0.23463	4.12753										1.0639	-0.02239	1.0791	-0.14404	1.31091	-0.22058
-0.07435	-130.689		-0.22509	-31.7846		-0.24603	-37.6581		-0.10343	-116.125														-0.06135	1.76802		-0.2553	8.79834		-0.23503	4.15054										1.0655	-0.02238	1.0807	-0.14395	1.31308	-0.22055
-0.07447	-130.933		-0.22542	-31.9799		-0.24644	-37.8927		-0.10362	-116.409														-0.06147	1.77114		-0.25566	8.85805		-0.23544	4.17403										1.0671	-0.02233	1.0823	-0.14401	1.31526	-0.22059
-0.07459	-131.221		-0.22607	-32.3412		-0.24686	-38.1367		-0.10382	-116.677														-0.06159	1.77485		-0.25638	8.96848		-0.23586	4.19845										1.0687	-0.02229	1.0839	-0.14398	1.31743	-0.22045
-0.0747	-131.531		-0.2268	-32.7202		-0.24728	-38.3822		-0.10402	-116.958														-0.06171	1.77881		-0.25718	9.08432		-0.23628	4.22303										1.0703	-0.02234	1.0855	-0.14405	1.31961	-0.22045
-0.07483	-131.768		-0.22701	-32.8213		-0.2477	-38.6247		-0.10421	-117.292														-0.06184	1.78186		-0.25742	9.11523		-0.2367	4.24731										1.0719	-0.02239	1.0871	-0.14407	1.32179	-0.2204
-0.07497	-131.944		-0.2272	-32.922		-0.24812	-38.8696		-0.10438	-117.722														-0.06198	1.78412		-0.25762	9.14601		-0.23712	4.27183										1.0735	-0.02237	1.0887	-0.14402	1.32396	-0.22046
-0.07506	-132.392		-0.22753	-33.1163		-0.24854	-39.1262		-0.10456	-118.13														-0.06208	1.78987		-0.25798	9.2054		-0.23754	4.29752										1.0751	-0.02234	1.0903	-0.14402	1.32614	-0.22054
-0.07511	-133.066		-0.22792	-33.3418		-0.24895	-39.381		-0.10475	-118.441														-0.06213	1.79852		-0.25841	9.27432		-0.23795	4.32303										1.0767	-0.02237	1.0919	-0.14404	1.32831	-0.22046
-0.0752	-133.49		-0.22833	-33.5765		-0.24938	-39.6261		-0.10495	-118.712														-0.06222	1.80396		-0.25886	9.34605		-0.23838	4.34757										1.0783	-0.02241	1.0935	-0.14403	1.33049	-0.22045
-0.07531	-133.763		-0.22872	-33.8357		-0.24979	-39.8563		-0.10515	-118.957														-0.06234	1.80745		-0.25929	9.4253		-0.23879	4.37061										1.0799	-0.02238	1.0951	-0.14403	1.33267	-0.22043
-0.07543	-134.023		-0.22911	-34.117		-0.2502	-40.1025		-0.10535	-119.208														-0.06246	1.81079		-0.25972	9.51128		-0.2392	4.39526										1.0815	-0.0224	1.0967	-0.14401	1.33484	-0.22045
-0.07557	-134.24		-0.22949	-34.3999		-0.25061	-40.3803		-0.10556	-119.472														-0.0626	1.81357		-0.26014	9.59774		-0.23961	4.42307										1.0831	-0.02241	1.0983	-0.144	1.33702	-0.22055
-0.07571	-134.414		-0.22988	-34.6685		-0.25102	-40.6491		-0.10577	-119.728														-0.06275	1.81581		-0.26057	9.67985		-0.24002	4.44998										1.0847	-0.02245	1.0999	-0.14401	1.33919	-0.22042
-0.07586	-134.556		-0.23028	-34.9204		-0.25145	-40.9008		-0.10596	-120.002														-0.0629	1.81764		-0.26101	9.75683		-0.24045	4.47518										1.0863	-0.02241	1.1015	-0.14406	1.34137	-0.22056
-0.07602	-134.668		-0.23067	-35.1714		-0.25186	-41.143		-0.10616	-120.284														-0.06306	1.81906		-0.26144	9.83357		-0.24086	4.49943										1.0879	-0.02242	1.1031	-0.14407	1.34355	-0.22053
-0.07617	-134.748		-0.23105	-35.4344		-0.25227	-41.387		-0.10636	-120.542														-0.06321	1.8201		-0.26186	9.91394		-0.24127	4.52385										1.0895	-0.02246	1.1047	-0.14409	1.34572	-0.22058
-0.0763	-134.98		-0.23145	-35.7006		-0.25268	-41.6377		-0.10657	-120.785														-0.06335	1.82308		-0.2623	9.99532		-0.24168	4.54895										1.0911	-0.02248	1.1063	-0.14411	1.3479	-0.2206
-0.07639	-135.391		-0.23183	-35.9559		-0.2531	-41.8857		-0.10677	-121.07														-0.06344	1.82834		-0.26272	10.0733		-0.2421	4.57378										1.0927	-0.02244	1.1079	-0.14409	1.35007	-0.22049
-0.07648	-135.832		-0.23223	-36.2063		-0.25351	-42.1321		-0.10694	-121.427														-0.06353	1.83401		-0.26315	10.1499		-0.24251	4.59845										1.0943	-0.02249	1.1095	-0.14413	1.35225	-0.22057
-0.07655	-136.339		-0.23261	-36.4691		-0.25392	-42.3719		-0.10712	-121.768														-0.06361	1.84051		-0.26357	10.2302		-0.24292	4.62245										1.0959	-0.0224	1.1111	-0.14403	1.35443	-0.22047
-0.07664	-136.77		-0.23298	-36.745		-0.25433	-42.6247		-0.10732	-122.056														-0.0637	1.84603		-0.26398	10.3146		-0.24333	4.64776										1.0975	-0.02242	1.1127	-0.14406	1.3566	-0.22052
-0.07678	-136.992		-0.23339	-37.0163		-0.25475	-42.903		-0.10753	-122.304														-0.06384	1.84888		-0.26443	10.3975		-0.24375	4.67563										1.0991	-0.02239	1.1143	-0.1441	1.35878	-0.22054
-0.07692	-137.167		-0.23379	-37.2829		-0.25515	-43.1783		-0.10774	-122.547														-0.06398	1.85113		-0.26486	10.479		-0.24415	4.70319										1.1007	-0.02239	1.1159	-0.14411	1.36095	-0.22048
-0.07704	-137.428		-0.23417	-37.5527		-0.25557	-43.4415		-0.10793	-122.842														-0.06411	1.85449		-0.26529	10.5614		-0.24457	4.72954										1.1023	-0.02241	1.1175	-0.14408	1.36313	-0.2205
-0.07717	-137.673		-0.23456	-37.8141		-0.25598	-43.6971		-0.10812	-123.174														-0.06424	1.85763		-0.26572	10.6413		-0.24498	4.75513										1.1039	-0.02252	1.1191	-0.14414	1.36531	-0.22045
-0.07732	-137.827		-0.23494	-38.1186		-0.25639	-43.955		-0.10832	-123.442														-0.06439	1.8596		-0.26613	10.7344		-0.24539	4.78094										1.1055	-0.02252	1.1207	-0.14412	1.36748	-0.22051
-0.07746	-137.995		-0.23527	-38.5485		-0.25681	-44.2169		-0.10848	-123.923														-0.06453	1.86176		-0.26649	10.8658		-0.24581	4.80717										1.1071	-0.02247	1.1223	-0.14412	1.36966	-0.22042
-0.07758	-138.252		-0.23559	-38.9916		-0.2572	-44.4799		-0.10855	-124.854														-0.06466	1.86506		-0.26685	11.0013		-0.2462	4.83349										1.1087	-0.02248	1.1239	-0.14414	1.37183	-0.22045
-0.07771	-138.51		-0.23595	-39.3197		-0.25761	-44.7444		-0.10864	-125.674														-0.06479	1.86836		-0.26725	11.1015		-0.24661	4.85998										1.1103	-0.0225	1.1255	-0.14415	1.37401	-0.22055
-0.07785	-138.66		-0.23631	-39.6452		-0.25802	-45.0032		-0.1088	-126.072														-0.06493	1.87029		-0.26764	11.201		-0.24702	4.88588										1.1119	-0.0225	1.1271	-0.14416	1.37619	-0.2205
-0.07796	-138.962		-0.23665	-40.0472		-0.25843	-45.2695		-0.10901	-126.331														-0.06505	1.87416		-0.26801	11.3239		-0.24743	4.91254										1.1135	-0.02246	1.1287	-0.14418	1.37836	-0.22062
-0.07798	-139.782		-0.23701	-40.427		-0.25885	-45.547		-0.10921	-126.601														-0.06506	1.88468		-0.26841	11.44		-0.24785	4.94032										1.1151	-0.02244	1.1303	-0.14421	1.38054	-0.22055
-0.07798	-140.674		-0.23738	-40.7371		-0.25925	-45.8196		-0.10941	-126.893														-0.06507	1.89613		-0.26881	11.5348		-0.24825	4.96762										1.1167	-0.0225	1.1319	-0.14419	1.38271	-0.22049
-0.07807	-141.092		-0.23776	-41.0258		-0.25966	-46.0817		-0.1096	-127.197														-0.06517	1.90149		-0.26923	11.623		-0.24866	4.99386										1.1183	-0.02254	1.1335	-0.14421	1.38489	-0.22058
-0.07822	-141.204		-0.23813	-41.3073		-0.26007	-46.3349		-0.10979	-127.534														-0.06532	1.90293		-0.26964	11.7091		-0.24907	5.01921										1.1199	-0.0225	1.1351	-0.1442	1.38707	-0.22046
-0.07838	-141.311		-0.23851	-41.5881		-0.26046	-46.5998		-0.10997	-127.875														-0.06547	1.9043		-0.27006	11.7949		-0.24946	5.04573										1.1215	-0.02244	1.1367	-0.1441	1.38924	-0.2205
-0.07848	-141.677		-0.23889	-41.8803		-0.26088	-46.8861		-0.11016	-128.172														-0.06558	1.909		-0.27048	11.8842		-0.24988	5.07439										1.1231	-0.02248	1.1383	-0.1438	1.39142	-0.22053
-0.0785	-142.438		-0.23927	-42.1777		-0.26128	-47.1793		-0.11036	-128.45														-0.0656	1.91876		-0.2709	11.9751		-0.25028	5.10374										1.1247	-0.02246	1.1399	-0.14384	1.39359	-0.22045
-0.07853	-143.185		-0.23964	-42.4644		-0.26167	-47.4579		-0.11055	-128.743														-0.06563	1.92834		-0.2713	12.0628		-0.25067	5.13164										1.1263	-0.0225	1.1415	-0.14389	1.39577	-0.22053
-0.07863	-143.527		-0.24	-42.748		-0.26206	-47.7189		-0.11074	-129.008														-0.06574	1.93273		-0.2717	12.1494		-0.25106	5.15776										1.1279	-0.02256	1.1431	-0.14395	1.39795	-0.22048
-0.07875	-143.762		-0.24037	-43.0439		-0.26246	-47.9843		-0.11094	-129.255														-0.06586	1.93574		-0.27211	12.2399		-0.25146	5.18433										1.1295	-0.02258	1.1447	-0.14393	1.40012	-0.22054
-0.07886	-144.095		-0.24074	-43.347		-0.26286	-48.2636		-0.11113	-129.549														-0.06598	1.94002		-0.27252	12.3325		-0.25186	5.2123										1.1311	-0.02253	1.1463	-0.14397	1.4023	-0.22047
-0.07898	-144.405		-0.24112	-43.6567		-0.26326	-48.5521		-0.11132	-129.889														-0.06609	1.944					-0.25226	5.24119										1.1327	-0.02252	1.1479	-0.14399	1.40447	-0.22052
-0.07912	-144.593		-0.2415	-43.9621		-0.26367	-48.8392		-0.11152	-130.218														-0.06624	1.94641					-0.25267	5.26992										1.1343	-0.0225	1.1495	-0.14397	1.40665	-0.22052
-0.07926	-144.771		-0.24188	-44.2505		-0.26408	-49.1245		-0.11171	-130.551														-0.06638	1.94869					-0.25308	5.29849										1.1359	-0.02252	1.1511	-0.14399	1.40883	-0.22053
-0.07939	-144.954		-0.24227	-44.5523		-0.26447	-49.4186		-0.11188	-130.968														-0.06652	1.95104					-0.25347	5.32793										1.1375	-0.02253	1.1527	-0.14406	1.411	-0.22053
-0.07954	-145.117		-0.24263	-44.8802		-0.26489	-49.7033		-0.11205	-131.399														-0.06667	1.95313					-0.25389	5.35643										1.1391	-0.02253	1.1543	-0.14403	1.41318	-0.22047
-0.07968	-145.277		-0.243	-45.2011		-0.26529	-49.9735		-0.11223	-131.738														-0.06681	1.95519					-0.25429	5.38348										1.1407	-0.02258	1.1559	-0.14407	1.41535	-0.2205
-0.07983	-145.416		-0.24338	-45.5007		-0.2657	-50.2423		-0.11242	-132.05														-0.06696	1.95697					-0.2547	5.41039										1.1423	-0.02257	1.1575	-0.1441	1.41753	-0.22053
-0.07998	-145.54		-0.24374	-45.8002		-0.2661	-50.518		-0.11259	-132.459														-0.06711	1.95855					-0.2551	5.438										1.1439	-0.0225	1.1591	-0.14409	1.41971	-0.22049
-0.08009	-145.866		-0.24412	-46.1138		-0.26651	-50.8064		-0.11276	-132.904														-0.06723	1.96275					-0.25551	5.46687										1.1455	-0.0226	1.1607	-0.14411	1.42188	-0.22058
-0.08015	-146.475		-0.2445	-46.4433		-0.2669	-51.1055		-0.11295	-133.257														-0.06729	1.97055					-0.2559	5.49681										1.1471	-0.02261	1.1623	-0.14412	1.42406	-0.22044
-0.08023	-146.958		-0.24486	-46.7936		-0.26731	-51.404		-0.11314	-133.589														-0.06738	1.97675					-0.25631	5.5267										1.1487	-0.02254	1.1639	-0.14415	1.42623	-0.22052
-0.08037	-147.152		-0.24522	-47.1247		-0.26769	-51.7448		-0.11332	-133.952														-0.06752	1.97925					-0.25669	5.56082										1.1503	-0.02258	1.1655	-0.14416	1.42841	-0.22048
-0.08046	-147.57		-0.24559	-47.4369		-0.26804	-52.1907		-0.1135	-134.301														-0.06761	1.9846					-0.25704	5.60546										1.1519	-0.02259	1.1671	-0.14412	1.43059	-0.22048
-0.08049	-148.281		-0.24595	-47.7758		-0.26839	-52.6373		-0.11369	-134.647														-0.06765	1.99374					-0.25739	5.65017										1.1535	-0.02261	1.1687	-0.1441	1.43276	-0.22056
-0.08057	-148.757		-0.24631	-48.1321		-0.26877	-52.987		-0.11387	-134.991														-0.06773	1.99984					-0.25777	5.68518										1.1551	-0.02255	1.1703	-0.14414	1.43494	-0.22046
-0.0807	-148.983		-0.24667	-48.4704		-0.26916	-53.2857		-0.11406	-135.323														-0.06786	2.00274					-0.25816	5.71508										1.1567	-0.02263	1.1719	-0.14413	1.43711	-0.22053
-0.08086	-149.084		-0.24704	-48.7925		-0.26955	-53.5735		-0.11424	-135.674														-0.06802	2.00403					-0.25855	5.74389										1.1583	-0.02257	1.1735	-0.14416	1.43929	-0.22045
-0.08101	-149.172		-0.24739	-49.1225		-0.26994	-53.8689		-0.11441	-136.036														-0.06817	2.00517					-0.25894	5.77347										1.1599	-0.02262	1.1751	-0.14418	1.44147	-0.22047
-0.08111	-149.564		-0.24776	-49.4587		-0.27034	-54.1831		-0.11461	-136.371														-0.06828	2.01018					-0.25934	5.80493										1.1615	-0.02261	1.1767	-0.14417	1.44364	-0.22061
-0.08113	-150.379		-0.24812	-49.8031		-0.27075	-54.5003		-0.1148	-136.712														-0.0683	2.02064					-0.25975	5.83668										1.1631	-0.02255	1.1783	-0.14422	1.44582	-0.22054
-0.08116	-151.121		-0.24848	-50.1727		-0.27114	-54.8231		-0.11497	-137.132														-0.06833	2.03016					-0.26014	5.86899										1.1647	-0.02261	1.1799	-0.14418	1.44799	-0.2206
-0.08126	-151.485		-0.24884	-50.5387		-0.27153	-55.1563		-0.11514	-137.566														-0.06844	2.03484					-0.26053	5.90235										1.1663	-0.0226	1.1815	-0.14418	1.45017	-0.22046
-0.0814	-151.682		-0.24919	-50.886		-0.27192	-55.4788		-0.11532	-137.92														-0.06858	2.03737					-0.26092	5.93464										1.1679	-0.02262	1.1831	-0.14419	1.45235	-0.22053
-0.08155	-151.816		-0.24956	-51.2283		-0.27232	-55.7805		-0.11551	-138.222														-0.06873	2.03908					-0.26132	5.96484										1.1695	-0.02262	1.1847	-0.14424	1.45452	-0.22049
-0.08171	-151.912		-0.24993	-51.5617		-0.27272	-56.0821		-0.11571	-138.507														-0.06889	2.04031					-0.26172	5.99504										1.1711	-0.02255	1.1863	-0.14427	1.4567	-0.22048
-0.08181	-152.247		-0.2503	-51.8797		-0.2731	-56.3886		-0.11591	-138.792														-0.069	2.04462					-0.2621	6.02572										1.1727	-0.02262	1.1879	-0.14428	1.45887	-0.22054
-0.08187	-152.806		-0.25066	-52.1877		-0.27349	-56.6912		-0.1161	-139.079														-0.06906	2.05179					-0.26249	6.05602										1.1743	-0.02265	1.1895	-0.14426	1.46105	-0.22045
-0.08198	-153.166		-0.251	-52.584		-0.27388	-57.005		-0.11629	-139.374														-0.06917	2.05641					-0.26288	6.08743										1.1759	-0.02264	1.1911	-0.14429	1.46323	-0.22055
-0.08212	-153.33		-0.25132	-53.0663		-0.27428	-57.3219		-0.11648	-139.748														-0.06932	2.05851					-0.26328	6.11916										1.1775	-0.02267	1.1927	-0.14428	1.4654	-0.22048
-0.08226	-153.503		-0.25165	-53.4883		-0.27468	-57.6286		-0.11664	-140.221														-0.06946	2.06073					-0.26368	6.14987										1.1791	-0.02262	1.1943	-0.14422	1.46758	-0.22052
-0.0824	-153.706		-0.25201	-53.8335		-0.27508	-57.9297		-0.11679	-140.709														-0.0696	2.06334					-0.26408	6.18001										1.1807	-0.0226	1.1959	-0.14426	1.46975	-0.22055
-0.08254	-153.849		-0.25237	-54.1591		-0.27547	-58.2232		-0.11696	-141.119														-0.06975	2.06516					-0.26447	6.20939										1.1823	-0.02255	1.1975	-0.14432	1.47193	-0.22048
-0.08267	-154.094		-0.25272	-54.5096		-0.27587	-58.5219		-0.11715	-141.453														-0.06988	2.06831					-0.26487	6.23929										1.1839	-0.02258	1.1991	-0.14434	1.47411	-0.22055
-0.08277	-154.476		-0.25308	-54.8683		-0.27626	-58.8281		-0.11734	-141.749														-0.06998	2.07321					-0.26526	6.26995										1.1855	-0.02265	1.2007	-0.14432	1.47628	-0.22056
-0.0829	-154.711		-0.25343	-55.2183		-0.27666	-59.1388		-0.11754	-142.022														-0.07011	2.07622					-0.26566	6.30106										1.1871	-0.02262	1.2023	-0.14429	1.47846	-0.22052
-0.083	-155.058		-0.25378	-55.5776		-0.27704	-59.4536		-0.11773	-142.32														-0.07021	2.08067					-0.26604	6.33258										1.1887	-0.02271	1.2039	-0.14431	1.48063	-0.22058
-0.08307	-155.596		-0.25412	-55.9385		-0.27742	-59.752		-0.11789	-142.759														-0.07028	2.08759					-0.26642	6.36245										1.1903	-0.02273	1.2055	-0.14437	1.48281	-0.22044
-0.08315	-156.024		-0.25446	-56.2975		-0.27781	-60.0399		-0.11804	-143.261														-0.07037	2.09308					-0.26681	6.39127										1.1919	-0.02264	1.2071	-0.14439	1.48499	-0.22046
-0.08325	-156.414		-0.25481	-56.6639		-0.2782	-60.3421		-0.11822	-143.635														-0.07047	2.09808					-0.2672	6.42153										1.1935	-0.02262	1.2087	-0.14438	1.48716	-0.22049
-0.08337	-156.717		-0.25517	-57.0379		-0.2786	-60.6585		-0.11841	-143.916														-0.07059	2.10196					-0.2676	6.4532										1.1951	-0.02262	1.2103	-0.1444	1.48934	-0.22042
-0.0835	-156.941		-0.25553	-57.4018		-0.27899	-60.9894		-0.11863	-144.151														-0.07073	2.10485					-0.26799	6.48633										1.1967	-0.02261	1.2119	-0.14445	1.49151	-0.22051
-0.08362	-157.212		-0.25588	-57.768		-0.27937	-61.3327		-0.11884	-144.374														-0.07085	2.10831					-0.26837	6.52069										1.1983	-0.02265	1.2135	-0.14441	1.49369	-0.22042
-0.08374	-157.477		-0.25622	-58.1612		-0.27975	-61.6827		-0.11903	-144.664														-0.07098	2.11171					-0.26875	6.55574										1.1999	-0.02266	1.2151	-0.14435	1.49587	-0.22049
-0.08388	-157.683		-0.25657	-58.5494		-0.28014	-62.0244		-0.11922	-145.019														-0.07111	2.11437					-0.26914	6.58995										1.2015	-0.0227	1.2167	-0.14435	1.49804	-0.22044
-0.08401	-157.911		-0.25691	-58.9345		-0.28053	-62.3422		-0.1194	-145.407														-0.07125	2.11728					-0.26953	6.62177										1.2031	-0.02269	1.2183	-0.14435	1.50022	-0.22045
-0.08415	-158.059		-0.25725	-59.321		-0.28091	-62.6602		-0.11957	-145.753														-0.07139	2.11919					-0.26991	6.6536										1.2047	-0.02267	1.2199	-0.14439	1.50239	-0.22048
-0.08432	-158.105		-0.25759	-59.6948		-0.28129	-62.9948		-0.11976	-146.081														-0.07156	2.11977					-0.27029	6.68709										1.2063	-0.02266	1.2215	-0.14448	1.50457	-0.22047
-0.08448	-158.157		-0.25795	-60.0644		-0.28168	-63.3361		-0.11994	-146.498														-0.07173	2.12044					-0.27068	6.72127										1.2079	-0.02261	1.2231	-0.14448	1.50675	-0.22056
-0.0846	-158.483		-0.25831	-60.4311		-0.28207	-63.6826		-0.12011	-146.906														-0.07185	2.12463					-0.27107	6.75595										1.2095	-0.02269	1.2247	-0.14445	1.50892	-0.22046
-0.08463	-159.184		-0.25866	-60.8037		-0.28246	-64.0341		-0.1203	-147.255														-0.07189	2.13362					-0.27146	6.79115										1.2111	-0.02272	1.2263	-0.14441	1.5111	-0.22052
-0.08467	-159.928		-0.25901	-61.176		-0.28284	-64.3742		-0.12048	-147.613														-0.07192	2.14317					-0.27184	6.82519										1.2127	-0.02278	1.2279	-0.14443	1.51327	-0.22049
-0.08472	-160.518		-0.25936	-61.5403		-0.28322	-64.7109		-0.12064	-148.08														-0.07198	2.15073					-0.27222	6.8589										1.2143	-0.02271	1.2295	-0.14444	1.51545	-0.22041
-0.08481	-160.963		-0.25972	-61.9084		-0.28361	-65.0557		-0.12076	-148.75														-0.07207	2.15644					-0.27261	6.89343										1.2159	-0.02265	1.2311	-0.14445	1.51763	-0.22054
-0.08493	-161.204		-0.26005	-62.2931		-0.28399	-65.3856		-0.12088	-149.41														-0.0722	2.15954					-0.27299	6.92645										1.2175	-0.02267	1.2327	-0.14448	1.5198	-0.2204
-0.08509	-161.281		-0.26039	-62.6842		-0.28438	-65.7023		-0.12104	-149.845														-0.07236	2.16052					-0.27338	6.95816										1.2191	-0.02274	1.2343	-0.14449	1.52198	-0.22048
-0.08526	-161.304		-0.26073	-63.0575		-0.28476	-66.0125		-0.12122	-150.166														-0.07253	2.16081					-0.27376	6.98921										1.2207	-0.02273	1.2359	-0.14449	1.52415	-0.22049
-0.08543	-161.319		-0.26107	-63.4358		-0.28514	-66.3299		-0.12142	-150.47														-0.0727	2.16101					-0.27414	7.02098										1.2223	-0.0227	1.2375	-0.14443	1.52633	-0.22046
-0.0856	-161.323		-0.26141	-63.8535		-0.28553	-66.6711		-0.12161	-150.808														-0.07288	2.16106					-0.27453	7.05514										1.2239	-0.02273	1.2391	-0.14443	1.52851	-0.22058
-0.08575	-161.502		-0.26175	-64.2889		-0.28592	-67.0062		-0.12179	-151.197														-0.07303	2.16336					-0.27492	7.0887										1.2255	-0.02269	1.2407	-0.14443	1.53068	-0.22046
-0.08578	-162.213		-0.26209	-64.7018		-0.28631	-67.3596		-0.12196	-151.611														-0.07306	2.17249					-0.27531	7.12408										1.2271	-0.02272	1.2423	-0.14448	1.53286	-0.22049
-0.08581	-162.973		-0.26243	-65.1064		-0.28664	-67.8289		-0.12213	-152.02														-0.07309	2.18223					-0.27564	7.17106										1.2287	-0.02279	1.2439	-0.14454	1.53503	-0.22056
-0.08588	-163.485		-0.26275	-65.5664		-0.28697	-68.3428		-0.1223	-152.422														-0.07317	2.18881					-0.27597	7.2225										1.2303	-0.02266	1.2455	-0.14452	1.53721	-0.22046
-0.08595	-164.008		-0.26305	-66.0535		-0.28732	-68.7701		-0.12249	-152.783														-0.07324	2.19551					-0.27632	7.26529										1.2319	-0.02272	1.2471	-0.14446	1.53939	-0.22059
-0.08606	-164.355		-0.26337	-66.5092		-0.28769	-69.1347		-0.12268	-153.068														-0.07335	2.19996					-0.27669	7.30179										1.2335	-0.02276	1.2487	-0.14449	1.54156	-0.22045
-0.0862	-164.53		-0.2637	-66.94		-0.28807	-69.4843		-0.12289	-153.32														-0.07349	2.20221					-0.27707	7.33679										1.2351	-0.0227	1.2503	-0.14451	1.54374	-0.22053
-0.08633	-164.738		-0.26402	-67.3508		-0.28845	-69.8222		-0.12309	-153.569														-0.07363	2.20488					-0.27745	7.37062										1.2367	-0.02269	1.2519	-0.14455	1.54591	-0.22046
-0.08645	-165.021		-0.26435	-67.7774		-0.28882	-70.1595		-0.12328	-153.875														-0.07375	2.20851					-0.27782	7.40439										1.2383	-0.02274	1.2535	-0.14456	1.54809	-0.22045
-0.08659	-165.194		-0.26468	-68.2106		-0.2892	-70.5292		-0.12346	-154.236														-0.07389	2.21073					-0.2782	7.4414										1.2399	-0.02271	1.2551	-0.14458	1.55027	-0.22052
-0.08675	-165.265		-0.26503	-68.6078		-0.28959	-70.9048		-0.12365	-154.566														-0.07406	2.21163					-0.27859	7.479										1.2415	-0.02273	1.2567	-0.14458	1.55244	-0.22043
-0.08691	-165.339		-0.26537	-68.9884		-0.28996	-71.262		-0.12381	-155.032														-0.07422	2.21259					-0.27896	7.51476										1.2431	-0.02276	1.2583	-0.14463	1.55462	-0.22049
-0.08708	-165.343		-0.2657	-69.4108		-0.29033	-71.6185		-0.12394	-155.636														-0.0744	2.21264					-0.27933	7.55045										1.2447	-0.02268	1.2599	-0.14462	1.55679	-0.22043
-0.08715	-165.875		-0.26602	-69.8509		-0.2907	-71.9697		-0.1241	-156.1														-0.07447	2.21947					-0.2797	7.58561										1.2463	-0.02265	1.2615	-0.14453	1.55897	-0.22043
-0.0871	-167.059		-0.26636	-70.2525		-0.29108	-72.3012		-0.12428	-156.442														-0.07441	2.23466					-0.28008	7.6188										1.2479	-0.02273	1.2631	-0.14458	1.56115	-0.22047
-0.0871	-167.928		-0.26668	-70.664		-0.29147	-72.6238		-0.12447	-156.774														-0.07442	2.24581					-0.28047	7.6511										1.2495	-0.02269	1.2647	-0.14458	1.56332	-0.22042
-0.08719	-168.319		-0.267	-71.0893		-0.29185	-72.945		-0.12466	-157.09														-0.07452	2.25083					-0.28085	7.68325										1.2511	-0.02263	1.2663	-0.14457	1.5655	-0.22053
-0.08734	-168.451		-0.26734	-71.4819		-0.29224	-73.2545		-0.12484	-157.38														-0.07466	2.25251					-0.28124	7.71423										1.2527	-0.02275	1.2679	-0.14461	1.56767	-0.22044
-0.0875	-168.448		-0.26767	-71.8607		-0.29262	-73.5663		-0.12502	-157.754														-0.07483	2.25248					-0.28162	7.74546										1.2543	-0.02271	1.2695	-0.14461	1.56985	-0.22052
-0.08765	-168.582		-0.26802	-72.2516		-0.293	-73.9216		-0.12518	-158.226														-0.07498	2.2542					-0.282	7.78103										1.2559	-0.02278	1.2711	-0.14458	1.57203	-0.22053
-0.08777	-168.882		-0.26836	-72.6532		-0.29336	-74.3051		-0.12535	-158.64														-0.0751	2.25805					-0.28236	7.81942										1.2575	-0.02277	1.2727	-0.14456	1.5742	-0.22046
-0.08785	-169.402		-0.2687	-73.0686		-0.29374	-74.6935		-0.12553	-159.045														-0.07518	2.26472					-0.28274	7.8583										1.2591	-0.0228	1.2743	-0.14461	1.57638	-0.22054
-0.08789	-170.076		-0.26902	-73.5267		-0.29411	-75.085		-0.12569	-159.512														-0.07523	2.27337					-0.28311	7.89749										1.2607	-0.02277	1.2759	-0.14462	1.57855	-0.22044
-0.08799	-170.444		-0.26934	-73.9922		-0.29449	-75.4516		-0.12584	-160.014														-0.07533	2.27809					-0.28349	7.9342										1.2623	-0.0228	1.2775	-0.14461	1.58073	-0.22047
-0.08812	-170.674		-0.26967	-74.4185		-0.29487	-75.788		-0.126	-160.519														-0.07547	2.28104					-0.28387	7.96788										1.2639	-0.0228	1.2791	-0.14466	1.58291	-0.22044
-0.08823	-171.02		-0.27001	-74.8502		-0.29526	-76.1175		-0.12617	-160.935														-0.07558	2.28548					-0.28426	8.00086										1.2655	-0.02276	1.2807	-0.14461	1.58508	-0.2204
-0.08835	-171.28		-0.27032	-75.2831		-0.29564	-76.4639		-0.12636	-161.248														-0.0757	2.28881					-0.28464	8.03555										1.2671	-0.0228	1.2823	-0.14466	1.58726	-0.22051
-0.08848	-171.545		-0.27063	-75.7674		-0.29601	-76.8448		-0.12655	-161.558														-0.07583	2.29221					-0.28501	8.07368										1.2687	-0.02273	1.2839	-0.14463	1.58943	-0.22045
-0.08858	-171.925		-0.27091	-76.321		-0.29638	-77.2338		-0.12674	-161.922														-0.07593	2.29708					-0.28538	8.11262										1.2703	-0.02285	1.2855	-0.14467	1.59161	-0.22044
-0.08868	-172.282		-0.27124	-76.8218		-0.29677	-77.5833		-0.12693	-162.25														-0.07604	2.30167					-0.28577	8.14761										1.2719	-0.02284	1.2871	-0.14467	1.59379	-0.22041
-0.08878	-172.701		-0.27156	-77.2665		-0.29714	-77.9813		-0.12712	-162.563														-0.07614	2.30704					-0.28614	8.18746										1.2735	-0.02285	1.2887	-0.14463	1.59596	-0.22039
-0.0889	-172.971		-0.27189	-77.6889		-0.29746	-78.4979		-0.1273	-162.929														-0.07626	2.31051					-0.28646	8.23918										1.2751	-0.02281	1.2903	-0.14467	1.59814	-0.22046
-0.08904	-173.157		-0.27223	-78.0894		-0.29778	-78.9907		-0.12748	-163.3														-0.07641	2.3129					-0.28678	8.28851										1.2767	-0.02278	1.2919	-0.14465	1.60031	-0.2204
-0.08909	-173.768		-0.27256	-78.5043		-0.29816	-79.3816		-0.12768	-163.598														-0.07646	2.32074					-0.28716	8.32765										1.2783	-0.02278	1.2935	-0.14467	1.60249	-0.22052
-0.08913	-174.472		-0.27289	-78.9453		-0.29854	-79.7308		-0.12788	-163.866														-0.0765	2.32977					-0.28754	8.36261										1.2799	-0.02281	1.2951	-0.1447	1.60467	-0.22046
-0.08925	-174.73		-0.27319	-79.4024		-0.2989	-80.0864		-0.12806	-164.21														-0.07662	2.33308					-0.2879	8.39821										1.2815	-0.02271	1.2967	-0.14475	1.60684	-0.22052
-0.08944	-174.636		-0.2735	-79.8522		-0.29927	-80.4524		-0.12823	-164.604														-0.07682	2.33188					-0.28827	8.43485										1.2831	-0.02276	1.2983	-0.14473	1.60902	-0.22051
-0.08957	-174.862		-0.27384	-80.2739		-0.29964	-80.8152		-0.12837	-165.169														-0.07695	2.33477					-0.28864	8.47117										1.2847	-0.02276	1.2999	-0.14472	1.61119	-0.22043
-0.08949	-176.149		-0.27416	-80.7405		-0.30003	-81.1792		-0.12848	-165.927														-0.07688	2.35129					-0.28903	8.50761										1.2863	-0.02283	1.3015	-0.14469	1.61337	-0.22048
-0.08938	-177.61		-0.27447	-81.2495		-0.30041	-81.5403		-0.12862	-166.513														-0.07677	2.37004					-0.28941	8.54376										1.2879	-0.02284	1.3031	-0.14468	1.61555	-0.22043
-0.08944	-178.222		-0.27479	-81.7286		-0.3008	-81.8981		-0.1288	-166.891														-0.07683	2.37789					-0.2898	8.57958										1.2895	-0.02287	1.3047	-0.14475	1.61772	-0.22042
-0.08958	-178.419		-0.2751	-82.2009		-0.30118	-82.2448		-0.12898	-167.23														-0.07697	2.38041					-0.29018	8.61429										1.2911	-0.02282	1.3063	-0.14472	1.6199	-0.22047
-0.08971	-178.643		-0.27542	-82.6634		-0.30156	-82.5979		-0.12917	-167.564														-0.0771	2.38328					-0.29056	8.64965										1.2927	-0.02275	1.3079	-0.14478	1.62207	-0.22044
-0.08983	-178.935		-0.27574	-83.1037		-0.30193	-82.9654		-0.12936	-167.884														-0.07722	2.38704					-0.29093	8.68644										1.2943	-0.02281	1.3095	-0.14481	1.62425	-0.22052
-0.08993	-179.297		-0.27606	-83.556		-0.3023	-83.3348		-0.12952	-168.326														-0.07733	2.39168					-0.2913	8.72342										1.2959	-0.02286	1.3111	-0.14477	1.62643	-0.22042
-0.09004	-179.636		-0.27638	-84.0138		-0.30267	-83.7122		-0.12965	-168.958														-0.07744	2.39602					-0.29167	8.7612										1.2975	-0.02282	1.3127	-0.14473	1.6286	-0.2205
-0.09014	-179.984		-0.2767	-84.4403		-0.30304	-84.0849		-0.12979	-169.524														-0.07755	2.40049					-0.29204	8.79851										1.2991	-0.02281	1.3143	-0.14472	1.63078	-0.22047
-0.09026	-180.269		-0.27702	-84.8723		-0.30341	-84.4668		-0.12996	-169.914														-0.07767	2.40415					-0.29241	8.83675										1.3007	-0.02289	1.3159	-0.14471	1.63295	-0.22051
-0.09041	-180.409		-0.27736	-85.3223		-0.30378	-84.8655		-0.13013	-170.347														-0.07782	2.40595					-0.29278	8.87666										1.3023	-0.02283	1.3175	-0.14476	1.63513	-0.22058
-0.09058	-180.442		-0.27768	-85.7637		-0.30414	-85.2529		-0.13027	-170.919														-0.07799	2.40637					-0.29314	8.91545										1.3039	-0.02282	1.3191	-0.14473	1.63731	-0.22051
-0.09075	-180.456		-0.278	-86.2124		-0.30452	-85.6477		-0.1304	-171.553														-0.07817	2.40654					-0.29352	8.95497										1.3055	-0.0228	1.3207	-0.14474	1.63948	-0.22053
-0.09087	-180.746		-0.27831	-86.6877		-0.30487	-86.0509		-0.13055	-172.097														-0.07829	2.41027					-0.29387	8.99534										1.3071	-0.02279	1.3223	-0.14476	1.64166	-0.22047
-0.09093	-181.314		-0.27862	-87.1814		-0.30524	-86.4376		-0.13072	-172.491														-0.07835	2.41755					-0.29424	9.03405										1.3087	-0.02283	1.3239	-0.1448	1.64383	-0.22045
-0.09101	-181.79		-0.27893	-87.6424		-0.30561	-86.8138		-0.1309	-172.847														-0.07844	2.42366					-0.29461	9.07171										1.3103	-0.02281	1.3255	-0.14475	1.64601	-0.22051
-0.09115	-181.968		-0.27926	-88.0625		-0.30597	-87.1812		-0.13108	-173.249														-0.07858	2.42594					-0.29497	9.10849										1.3119	-0.02285	1.3271	-0.14473	1.64819	-0.22038
-0.09133	-181.909		-0.27958	-88.4946		-0.30635	-87.5328		-0.13122	-173.785														-0.07876	2.4252					-0.29535	9.1437										1.3135	-0.02289	1.3287	-0.14475	1.65036	-0.22045
-0.09148	-182.046		-0.27989	-88.9506		-0.30671	-87.8896		-0.13136	-174.287														-0.07891	2.42694					-0.29571	9.17942										1.3151	-0.02291	1.3303	-0.14471	1.65254	-0.22042
-0.09155	-182.54		-0.28019	-89.4253		-0.30705	-88.3081		-0.13153	-174.695														-0.07899	2.43329					-0.29605	9.22131										1.3167	-0.0229	1.3319	-0.14478	1.65471	-0.22041
-0.0916	-183.137		-0.28049	-89.906		-0.3074	-88.7495		-0.13164	-175.407														-0.07904	2.44095					-0.2964	9.2655										1.3183	-0.0228	1.3335	-0.14478	1.65689	-0.22043
-0.09166	-183.747		-0.2808	-90.4086		-0.30776	-89.1923		-0.13172	-176.292														-0.0791	2.44877					-0.29676	9.30984										1.3199	-0.02281	1.3351	-0.14479	1.65907	-0.22042
-0.09175	-184.185		-0.2811	-90.9133		-0.3081	-89.6512		-0.13185	-176.946														-0.0792	2.45439					-0.2971	9.35577										1.3215	-0.0229	1.3367	-0.14476	1.66124	-0.22045
-0.09183	-184.655		-0.28142	-91.3846		-0.30845	-90.086		-0.132	-177.414														-0.07928	2.46042					-0.29745	9.39931										1.3231	-0.02291	1.3383	-0.1448	1.66342	-0.22042
-0.0919	-185.189		-0.28174	-91.8517		-0.30881	-90.4968		-0.13219	-177.773														-0.07935	2.46727					-0.29781	9.44043										1.3247	-0.0229	1.3399	-0.1448	1.66559	-0.22045
-0.09204	-185.407		-0.28205	-92.3582		-0.30919	-90.881		-0.13238	-178.075														-0.07949	2.47007					-0.29819	9.4789										1.3263	-0.02295	1.3415	-0.14485	1.66777	-0.22052
-0.09221	-185.443		-0.28233	-92.9049		-0.30956	-91.251		-0.13258	-178.334														-0.07966	2.47053					-0.29856	9.51594										1.3279	-0.02292	1.3431	-0.14484	1.66995	-0.2205
-0.09238	-185.419		-0.28262	-93.41		-0.30993	-91.6211		-0.13279	-178.593														-0.07984	2.47022					-0.29893	9.55299										1.3295	-0.02296	1.3447	-0.14483	1.67212	-0.2205
-0.09254	-185.513		-0.28294	-93.8783		-0.31029	-92.0015		-0.13298	-178.874														-0.08	2.47143					-0.29929	9.59108										1.3311	-0.02285	1.3463	-0.14478	1.6743	-0.2204
-0.09264	-185.878		-0.28324	-94.3724		-0.31065	-92.4036		-0.13317	-179.199														-0.08011	2.47611					-0.29965	9.63133										1.3327	-0.02286	1.3479	-0.14478	1.67647	-0.22043
-0.0927	-186.455		-0.28356	-94.8682		-0.31103	-92.8212		-0.13334	-179.661														-0.08017	2.48351					-0.30003	9.67314										1.3343	-0.02294	1.3495	-0.1448	1.67865	-0.22041
-0.09276	-187.088		-0.28387	-95.3411		-0.31138	-93.2418		-0.1335	-180.149														-0.08023	2.49164					-0.30038	9.71525										1.3359	-0.02291	1.3511	-0.14483	1.68083	-0.22035
-0.09286	-187.434		-0.28418	-95.8253		-0.31175	-93.6431		-0.13368	-180.491														-0.08034	2.49607					-0.30075	9.75543										1.3375	-0.0229	1.3527	-0.14485	1.683	-0.22048
-0.09299	-187.676		-0.28448	-96.3173		-0.3121	-94.0334		-0.13387	-180.777														-0.08047	2.49918					-0.3011	9.7945										1.3391	-0.02287	1.3543	-0.14492	1.68518	-0.22042
-0.09307	-188.166		-0.2848	-96.7838		-0.31246	-94.4285		-0.13406	-181.117														-0.08054	2.50546					-0.30146	9.83406										1.3407	-0.02294	1.3559	-0.14483	1.68735	-0.22041
-0.09317	-188.524		-0.28511	-97.2576		-0.31284	-94.8098		-0.13424	-181.514														-0.08065	2.51006					-0.30184	9.87223										1.3423	-0.02298	1.3575	-0.14487	1.68953	-0.22042
-0.09334	-188.549		-0.28541	-97.7603		-0.31321	-95.1792		-0.13438	-182.052														-0.08082	2.51039					-0.30221	9.90921										1.3439	-0.02295	1.3591	-0.14487	1.69171	-0.22042
-0.09347	-188.755		-0.2857	-98.2678		-0.31357	-95.5318		-0.13451	-182.655														-0.08096	2.51303					-0.30257	9.9445										1.3455	-0.02305	1.3607	-0.14493	1.69388	-0.22052
-0.09351	-189.448		-0.28598	-98.7949		-0.31391	-95.9848		-0.13466	-183.143														-0.081	2.52191					-0.30291	9.98986										1.3471	-0.02295	1.3623	-0.14497	1.69606	-0.22045
-0.09354	-190.2		-0.28627	-99.3546		-0.31422	-96.5621		-0.13482	-183.628														-0.08103	2.53156					-0.30322	10.0477										1.3487	-0.02293	1.3639	-0.14494	1.69823	-0.22049
-0.09364	-190.552		-0.28656	-99.916		-0.31456	-97.0597		-0.13498	-184.123														-0.08114	2.53608					-0.30356	10.0975										1.3503	-0.02296	1.3655	-0.14492	1.70041	-0.22049
-0.09383	-190.533		-0.28686	-100.459		-0.31493	-97.4661		-0.13515	-184.536														-0.08132	2.53584					-0.30393	10.1382										1.3519	-0.02299	1.3671	-0.14483	1.70259	-0.22056
-0.09398	-190.638		-0.28715	-100.948		-0.31529	-97.8589		-0.13533	-184.904														-0.08148	2.53718					-0.30429	10.1775										1.3535	-0.02303	1.3687	-0.14488	1.70476	-0.22051
-0.09403	-191.265		-0.28747	-101.417		-0.31565	-98.2479		-0.13551	-185.267														-0.08153	2.54523					-0.30465	10.2164										1.3551	-0.02287	1.3703	-0.14486	1.70694	-0.22044
-0.09408	-191.916		-0.28778	-101.9		-0.31603	-98.6332		-0.1357	-185.602														-0.08158	2.55358					-0.30503	10.255										1.3567	-0.02284	1.3719	-0.14491	1.70911	-0.22055
-0.0942	-192.175		-0.2881	-102.36		-0.31638	-99.064		-0.13589	-185.95														-0.08171	2.5569					-0.30538	10.2981										1.3583	-0.02292	1.3735	-0.1449	1.71129	-0.22046
-0.09437	-192.211		-0.28841	-102.806		-0.31672	-99.5386		-0.13605	-186.395														-0.08188	2.55737					-0.30572	10.3456										1.3599	-0.023	1.3751	-0.14489	1.71347	-0.22043
-0.0945	-192.41		-0.28872	-103.261		-0.31705	-99.9801		-0.1362	-186.869														-0.08201	2.55993					-0.30605	10.3898										1.3615	-0.02299	1.3767	-0.14495	1.71564	-0.22049
-0.09458	-192.89		-0.28903	-103.739		-0.31741	-100.381		-0.13637	-187.312														-0.08209	2.56608																1.3631	-0.02291	1.3783	-0.14496	1.71782	-0.22042
-0.09462	-193.588		-0.28934	-104.246		-0.31778	-100.787		-0.13653	-187.795														-0.08214	2.57503																1.3647	-0.02296	1.3799	-0.14494	1.71999	-0.22055
-0.09463	-194.416		-0.28965	-104.736		-0.31812	-101.233		-0.1367	-188.248														-0.08216	2.58565																1.3663	-0.02303	1.3815	-0.14498	1.72217	-0.22041
-0.09471	-194.915		-0.28997	-105.187		-0.31847	-101.677		-0.13688	-188.608														-0.08223	2.59206																1.3679	-0.02299	1.3831	-0.145	1.72435	-0.22046
-0.09485	-195.108		-0.29029	-105.637		-0.31882	-102.068		-0.13706	-188.939														-0.08237	2.59454																1.3695	-0.02297	1.3847	-0.14504	1.72652	-0.22053
-0.09501	-195.135		-0.29058	-106.146		-0.31919	-102.445		-0.13723	-189.331														-0.08254	2.59488																1.3711	-0.02294	1.3863	-0.14497	1.7287	-0.22041
-0.09516	-195.252		-0.29086	-106.736		-0.31957	-102.828		-0.1374	-189.757														-0.0827	2.59639																1.3727	-0.02298	1.3879	-0.14495	1.73087	-0.22055
-0.09523	-195.811		-0.29113	-107.295		-0.31993	-103.207		-0.13758	-190.134														-0.08276	2.60356																1.3743	-0.023	1.3895	-0.14496	1.73305	-0.22052
-0.09531	-196.283		-0.29143	-107.758		-0.32029	-103.589		-0.13776	-190.486														-0.08285	2.60961																1.3759	-0.02301	1.3911	-0.14496	1.73523	-0.22055
-0.09548	-196.284		-0.29173	-108.239		-0.32065	-103.956		-0.13793	-190.869														-0.08302	2.60963																1.3775	-0.02294	1.3927	-0.14502	1.7374	-0.22056
-0.09567	-196.177		-0.29202	-108.766		-0.321	-104.366		-0.13809	-191.309														-0.08321	2.60825																1.3791	-0.02296	1.3943	-0.14501	1.73958	-0.22048
-0.09585	-196.122		-0.29231	-109.273		-0.32131	-104.932		-0.13825	-191.755														-0.0834	2.60754																1.3807	-0.02304	1.3959	-0.14502	1.74175	-0.22056
-0.09596	-196.456		-0.29262	-109.775		-0.3216	-105.54		-0.13843	-192.166														-0.08351	2.61183																1.3823	-0.02301	1.3975	-0.14502	1.74393	-0.22048
-0.09599	-197.233		-0.29292	-110.311		-0.32194	-106.028		-0.1386	-192.585														-0.08354	2.62181																1.3839	-0.02298	1.3991	-0.14505	1.74611	-0.22051
-0.09604	-197.857		-0.29319	-110.893		-0.3223	-106.444		-0.13876	-193.05														-0.08359	2.6298																1.3855	-0.02297	1.4007	-0.14503	1.74828	-0.22047
-0.09617	-198.066		-0.29346	-111.487		-0.32265	-106.867		-0.13893	-193.485														-0.08373	2.63249																1.3871	-0.023	1.4023	-0.14493	1.75046	-0.22048
-0.09626	-198.51		-0.29375	-112.038		-0.32301	-107.296		-0.13911	-193.838														-0.08382	2.63819																1.3887	-0.02306	1.4039	-0.14497	1.75263	-0.22049
-0.09623	-199.58		-0.29405	-112.545		-0.32338	-107.699		-0.1393	-194.194														-0.08379	2.65192																1.3903	-0.02306	1.4055	-0.14503	1.75481	-0.2205
-0.09624	-200.387		-0.29435	-113.017		-0.32373	-108.109		-0.13948	-194.552														-0.08381	2.66226																1.3919	-0.02295	1.4071	-0.14504	1.75699	-0.22054
-0.09639	-200.532		-0.29466	-113.487		-0.32408	-108.533		-0.13965	-194.917														-0.08396	2.66413																1.3935	-0.023	1.4087	-0.14509	1.75916	-0.2205
-0.09657	-200.482		-0.29495	-114.021		-0.32443	-108.949		-0.13982	-195.355														-0.08414	2.66349																1.3951	-0.02303	1.4103	-0.14511	1.76134	-0.22047
-0.09667	-200.911		-0.29522	-114.653		-0.3248	-109.364		-0.13999	-195.801														-0.08424	2.669																1.3967	-0.02299	1.4119	-0.14512	1.76351	-0.22057
-0.0967	-201.616		-0.29548	-115.284		-0.32517	-109.783		-0.14017	-196.238														-0.08428	2.67803																1.3983	-0.02301	1.4135	-0.14508	1.76569	-0.22053
-0.09682	-201.903		-0.29577	-115.832		-0.32553	-110.188		-0.14032	-196.719														-0.0844	2.68172																1.3999	-0.02307	1.4151	-0.14503	1.76787	-0.22059
-0.09699	-201.907		-0.29605	-116.351		-0.32589	-110.582		-0.14047	-197.226														-0.08458	2.68177																1.4015	-0.02305	1.4167	-0.14509	1.77004	-0.22051
-0.09718	-201.86		-0.29635	-116.876		-0.32625	-110.989		-0.14062	-197.745														-0.08476	2.68117																1.4031	-0.023	1.4183	-0.14517	1.77222	-0.2205
-0.09733	-202.003		-0.29665	-117.403		-0.32661	-111.388		-0.14078	-198.22														-0.08492	2.683																1.4047	-0.02299	1.4199	-0.14515	1.77439	-0.22048
-0.09738	-202.639		-0.29693	-117.921		-0.32699	-111.759		-0.14094	-198.659														-0.08497	2.69116																1.4063	-0.02295	1.4215	-0.1451	1.77657	-0.22041
-0.09741	-203.329		-0.29723	-118.418		-0.32735	-112.142		-0.14111	-199.078														-0.08501	2.70002																1.4079	-0.02299	1.4231	-0.14503	1.77875	-0.22055
-0.09755	-203.493		-0.29753	-118.92		-0.32768	-112.62		-0.14128	-199.478														-0.08515	2.70212																1.4095	-0.02302	1.4247	-0.14505	1.78092	-0.22053
-0.09772	-203.544		-0.29782	-119.469		-0.32797	-113.222		-0.14146	-199.906														-0.08532	2.70277																1.4111	-0.02307	1.4263	-0.14509	1.7831	-0.2205
-0.0978	-204.014		-0.29812	-120.015		-0.32828	-113.809		-0.14164	-200.275														-0.0854	2.70881																1.4127	-0.02306	1.4279	-0.14514	1.78527	-0.2205
-0.09785	-204.655		-0.29842	-120.521		-0.32862	-114.272		-0.14181	-200.685														-0.08546	2.71703																1.4143	-0.02304	1.4295	-0.1451	1.78745	-0.22052
-0.09794	-205.089		-0.29871	-121.039		-0.32898	-114.676		-0.14197	-201.175														-0.08555	2.7226																1.4159	-0.02304	1.4311	-0.14513	1.78963	-0.22056
-0.09808	-205.309		-0.299	-121.563		-0.32935	-115.067		-0.14214	-201.569														-0.08569	2.72542																1.4175	-0.02309	1.4327	-0.14511	1.7918	-0.22053
-0.09825	-205.281		-0.2993	-122.097		-0.32972	-115.461		-0.14233	-201.892														-0.08587	2.72506																1.4191	-0.02306	1.4343	-0.14512	1.79398	-0.22057
-0.0984	-205.458		-0.29959	-122.647		-0.33009	-115.846		-0.14247	-202.494														-0.08601	2.72733																1.4207	-0.02301	1.4359	-0.14514	1.79615	-0.22051
-0.09844	-206.113		-0.29988	-123.183		-0.33046	-116.227		-0.14255	-203.32														-0.08606	2.73573																1.4223	-0.02304	1.4375	-0.14516	1.79833	-0.22059
-0.09851	-206.634		-0.30016	-123.697		-0.33082	-116.611		-0.14267	-203.999														-0.08613	2.74242																1.4239	-0.02304	1.4391	-0.14516	1.80051	-0.22059
-0.09867	-206.692		-0.30046	-124.207		-0.33118	-116.994		-0.1428	-204.572														-0.0863	2.74316																1.4255	-0.02307	1.4407	-0.1452	1.80268	-0.22055
-0.0988	-206.927		-0.30077	-124.716		-0.33152	-117.463		-0.14297	-205.052														-0.08643	2.74618																1.4271	-0.023	1.4423	-0.14523	1.80486	-0.22055
-0.09885	-207.579		-0.30107	-125.224		-0.33184	-118.028		-0.14315	-205.417														-0.08648	2.75455																1.4287	-0.02304	1.4439	-0.14526	1.80703	-0.22047
-0.09894	-208.032		-0.30135	-125.792		-0.33215	-118.574		-0.14334	-205.755														-0.08657	2.76036																1.4303	-0.02303	1.4455	-0.14525	1.80921	-0.22053
-0.09913	-207.968		-0.30161	-126.372		-0.33248	-119.061		-0.14352	-206.119														-0.08676	2.75953																1.4319	-0.02306	1.4471	-0.14519	1.81139	-0.22052
-0.09929	-208.008		-0.30189	-126.921		-0.33282	-119.503		-0.1437	-206.486														-0.08693	2.76005																1.4335	-0.02305	1.4487	-0.14516	1.81356	-0.22043
-0.09934	-208.643		-0.30218	-127.461		-0.33318	-119.919		-0.14388	-206.831														-0.08698	2.76819																1.4351	-0.02302	1.4503	-0.14513	1.81574	-0.22049
-0.09939	-209.279		-0.30245	-128.027		-0.33354	-120.319		-0.14406	-207.2														-0.08703	2.77635																1.4367	-0.0231	1.4519	-0.14512	1.81791	-0.22048
-0.09952	-209.498		-0.3027	-128.677		-0.3339	-120.717		-0.14422	-207.642														-0.08717	2.77917																1.4383	-0.0231	1.4535	-0.14509	1.82009	-0.22056
-0.09969	-209.478		-0.30294	-129.319		-0.33424	-121.136		-0.14438	-208.094														-0.08734	2.77891																1.4399	-0.02306	1.4551	-0.14517	1.82227	-0.22056
-0.09979	-209.858		-0.3032	-129.861		-0.33457	-121.556		-0.14455	-208.479														-0.08744	2.78379																1.4415	-0.02305	1.4567	-0.14516	1.82444	-0.22047
-0.0998	-210.691		-0.30349	-130.393		-0.33494	-121.971		-0.14474	-208.777														-0.08745	2.79447																1.4431	-0.02308	1.4583	-0.14518	1.82662	-0.22059
-0.09988	-211.158		-0.30377	-130.963		-0.33529	-122.397		-0.14493	-209.116														-0.08754	2.80046																1.4447	-0.02312	1.4599	-0.14521	1.82879	-0.2205
-0.10006	-211.129		-0.30407	-131.503		-0.33566	-122.797		-0.14508	-209.656														-0.08772	2.80009																1.4463	-0.0231	1.4615	-0.1452	1.83097	-0.22061
-0.10023	-211.13		-0.30437	-132.008		-0.33603	-123.175		-0.1452	-210.279														-0.0879	2.8001																1.4479	-0.02314	1.4631	-0.14514	1.83315	-0.22063
-0.10027	-211.836		-0.30467	-132.544		-0.33637	-123.623		-0.14535	-210.829														-0.08794	2.80917																1.4495	-0.02308	1.4647	-0.14519	1.83532	-0.22057
-0.10027	-212.726		-0.30494	-133.111		-0.3367	-124.142		-0.1455	-211.344														-0.08794	2.82058																1.4511	-0.02312	1.4663	-0.14522	1.8375	-0.22063
-0.1004	-212.97		-0.30521	-133.723		-0.33703	-124.657		-0.14566	-211.826														-0.08807	2.82371																1.4527	-0.02312	1.4679	-0.1452	1.83967	-0.22051
-0.10058	-212.933		-0.30546	-134.342		-0.33733	-125.204		-0.14582	-212.285														-0.08826	2.82324																1.4543	-0.02319	1.4695	-0.14524	1.84185	-0.22051
-0.10077	-212.871		-0.30573	-134.909		-0.33764	-125.737		-0.14598	-212.741														-0.08844	2.82245																1.4559	-0.02313	1.4711	-0.14522	1.84403	-0.22053
-0.10092	-212.957		-0.30603	-135.446		-0.33798	-126.202		-0.14615	-213.182														-0.0886	2.82355																1.4575	-0.02308	1.4727	-0.14527	1.8462	-0.22052
-0.10098	-213.592		-0.30626	-136.131		-0.33835	-126.621		-0.14633	-213.572														-0.08866	2.83169																1.4591	-0.02302	1.4743	-0.14518	1.84838	-0.22054
-0.10099	-214.406		-0.30642	-137.058		-0.33871	-127.038		-0.14651	-213.904														-0.08868	2.84213																1.4607	-0.02303	1.4759	-0.14521	1.85055	-0.22051
-0.10109	-214.828		-0.30659	-137.921		-0.33905	-127.496		-0.1467	-214.242														-0.08877	2.84756																1.4623	-0.02308	1.4775	-0.1452	1.85273	-0.22058
-0.1012	-215.127		-0.30681	-138.614		-0.33939	-127.968		-0.14687	-214.666														-0.08889	2.85139																1.4639	-0.02306	1.4791	-0.14522	1.85491	-0.22052
-0.10124	-215.789		-0.30704	-139.307		-0.33973	-128.426		-0.14703	-215.134														-0.08894	2.85988																1.4655	-0.02311	1.4807	-0.14522	1.85708	-0.22053
-0.10123	-216.75		-0.30728	-139.974		-0.34007	-128.87		-0.14721	-215.501														-0.08892	2.87221																1.4671	-0.0232	1.4823	-0.14527	1.85926	-0.22057
-0.1013	-217.289		-0.30755	-140.556		-0.34043	-129.301		-0.14739	-215.859														-0.089	2.87913																1.4687	-0.02317	1.4839	-0.14523	1.86143	-0.22054
-0.10145	-217.4		-0.30783	-141.085		-0.34078	-129.691		-0.14755	-216.308														-0.08915	2.88055																1.4703	-0.02316	1.4855	-0.14521	1.86361	-0.22058
-0.10161	-217.437		-0.30812	-141.603		-0.34112	-130.134		-0.1477	-216.784														-0.08931	2.88102																1.4719	-0.02313	1.4871	-0.14526	1.86579	-0.22058
-0.10177	-217.486		-0.3084	-142.156		-0.3414	-130.763		-0.14788	-217.148														-0.08948	2.88165																1.4735	-0.02311	1.4887	-0.14531	1.86796	-0.2206
-0.10189	-217.784		-0.30869	-142.71		-0.3417	-131.388		-0.14809	-217.396														-0.0896	2.88547																1.4751	-0.02313	1.4903	-0.14532	1.87014	-0.22063
-0.10193	-218.527		-0.30899	-143.262		-0.34204	-131.874		-0.14829	-217.729														-0.08964	2.89501																1.4767	-0.02315	1.4919	-0.14533	1.87231	-0.2205
-0.10197	-219.204		-0.30928	-143.793		-0.34239	-132.303		-0.14844	-218.216														-0.08968	2.9037																1.4783	-0.02314	1.4935	-0.14535	1.87449	-0.22062
-0.10212	-219.32		-0.30957	-144.31		-0.34274	-132.735		-0.14859	-218.721														-0.08984	2.90519																1.4799	-0.02315	1.4951	-0.14536	1.87667	-0.22052
-0.10225	-219.53		-0.30986	-144.846		-0.34309	-133.183		-0.14875	-219.189														-0.08997	2.90788																1.4815	-0.02313	1.4967	-0.14532	1.87884	-0.22055
-0.10229	-220.243		-0.31015	-145.386		-0.34344	-133.608		-0.14892	-219.65														-0.09001	2.91703																1.4831	-0.02324	1.4983	-0.1453	1.88102	-0.2205
-0.10236	-220.765		-0.31044	-145.915		-0.34379	-134.041		-0.14909	-220.052														-0.09009	2.92373																1.4847	-0.02319	1.4999	-0.14526	1.88319	-0.22053
-0.1025	-220.957		-0.31073	-146.439		-0.34413	-134.462		-0.14926	-220.423														-0.09023	2.92619																1.4863	-0.02321	1.5015	-0.1453	1.88537	-0.22057
-0.10262	-221.194		-0.31101	-146.995		-0.34449	-134.861		-0.14942	-220.926														-0.09035	2.92923																1.4879	-0.02318	1.5031	-0.14529	1.88755	-0.22049
-0.10275	-221.411		-0.31128	-147.569		-0.34485	-135.293		-0.14956	-221.481														-0.09049	2.93202																1.4895	-0.02316	1.5047	-0.14533	1.88972	-0.22046
-0.10285	-221.811		-0.31158	-148.113		-0.3452	-135.749		-0.14971	-221.987														-0.09059	2.93715																1.4911	-0.02318	1.5063	-0.14532	1.8919	-0.22052
-0.1029	-222.456		-0.31186	-148.653		-0.34554	-136.201		-0.14986	-222.501														-0.09064	2.94542																1.4927	-0.02321	1.5079	-0.14537	1.89407	-0.22058
-0.103	-222.826		-0.31213	-149.222		-0.34588	-136.676		-0.15002	-222.968														-0.09074	2.95017																1.4943	-0.02317	1.5095	-0.14541	1.89625	-0.22065
-0.10318	-222.787		-0.3124	-149.801		-0.34619	-137.175		-0.1502	-223.355														-0.09093	2.94967																1.4959	-0.02316	1.5111	-0.14537	1.89843	-0.22062
-0.10338	-222.659		-0.31268	-150.377		-0.34653	-137.661		-0.15038	-223.738														-0.09113	2.94803																1.4975	-0.02311	1.5127	-0.14536	1.9006	-0.22062
-0.10356	-222.601		-0.31295	-150.944		-0.34687	-138.121		-0.15053	-224.211														-0.09131	2.94729																1.4991	-0.02318	1.5143	-0.1454	1.90278	-0.22051
-0.10376	-222.495		-0.31322	-151.497		-0.34722	-138.526		-0.15068	-224.728														-0.09151	2.94593																1.5007	-0.02324	1.5159	-0.14536	1.90495	-0.22053
-0.10393	-222.478		-0.31349	-152.056		-0.34757	-138.932		-0.15084	-225.166														-0.09169	2.9457																1.5023	-0.02324	1.5175	-0.14536	1.90713	-0.22055
-0.10399	-223.052		-0.31375	-152.664		-0.34787	-139.526		-0.15101	-225.555														-0.09175	2.95307																1.5039	-0.02322	1.5191	-0.14537	1.90931	-0.22052
-0.10393	-224.254		-0.31401	-153.312		-0.34815	-140.19		-0.15117	-226.07														-0.09169	2.9685																1.5055	-0.02313	1.5207	-0.14533	1.91148	-0.22056
-0.10383	-225.655		-0.31428	-153.933		-0.34848	-140.7		-0.15131	-226.673														-0.0916	2.98647																1.5071	-0.02318	1.5223	-0.14541	1.91366	-0.22049
-0.10383	-226.58		-0.31456	-154.512		-0.34884	-141.12		-0.15145	-227.219														-0.0916	2.99833																1.5087	-0.02319	1.5239	-0.1454	1.91583	-0.22051
-0.10394	-226.907		-0.31483	-155.097		-0.34919	-141.541		-0.15161	-227.708														-0.09171	3.00253																1.5103	-0.02317	1.5255	-0.14538	1.91801	-0.22057
-0.10409	-227.013		-0.3151	-155.686		-0.34955	-141.988		-0.15178	-228.147														-0.09187	3.00389																1.5119	-0.02322	1.5271	-0.14539	1.92019	-0.22047
-0.10421	-227.315		-0.31539	-156.253		-0.3499	-142.438		-0.15196	-228.546														-0.09199	3.00777																1.5135	-0.02319	1.5287	-0.14543	1.92236	-0.22056
-0.10426	-227.973		-0.31568	-156.792		-0.35025	-142.894		-0.15212	-228.983														-0.09204	3.01621																1.5151	-0.02321	1.5303	-0.14541	1.92454	-0.22051
-0.10435	-228.407		-0.31597	-157.309		-0.35059	-143.35		-0.15228	-229.469														-0.09213	3.02178																1.5167	-0.02325	1.5319	-0.14543	1.92671	-0.22056
-0.10445	-228.77		-0.31626	-157.857		-0.35093	-143.78		-0.15244	-229.911														-0.09224	3.02644																1.5183	-0.02324	1.5335	-0.14546	1.92889	-0.22056
-0.10455	-229.159		-0.31653	-158.437		-0.35129	-144.223		-0.15262	-230.292														-0.09234	3.03143																1.5199	-0.02322	1.5351	-0.14544	1.93107	-0.22061
-0.10472	-229.177		-0.31682	-159.004		-0.35164	-144.676		-0.15281	-230.66														-0.09251	3.03165																1.5215	-0.0232	1.5367	-0.14548	1.93324	-0.22062
-0.10486	-229.37		-0.31711	-159.556		-0.35198	-145.14		-0.15299	-231.049														-0.09266	3.03413																1.5231	-0.02322	1.5383	-0.14546	1.93542	-0.22052
-0.10489	-230.131		-0.31733	-160.281		-0.35232	-145.622		-0.15315	-231.499														-0.09268	3.04389																1.5247	-0.02331	1.5399	-0.14547	1.93759	-0.22054
-0.10496	-230.654		-0.31748	-161.186		-0.35266	-146.075		-0.15327	-232.164														-0.09276	3.05061																1.5263	-0.02326	1.5415	-0.14554	1.93977	-0.22048
-0.10507	-230.966		-0.31767	-161.99		-0.35301	-146.508		-0.15338	-232.899														-0.09287	3.05461																1.5279	-0.0232	1.5431	-0.14552	1.94195	-0.22054
-0.10514	-231.53		-0.31793	-162.618		-0.35336	-146.948		-0.15353	-233.42														-0.09294	3.06185																1.5295	-0.02327	1.5447	-0.14541	1.94412	-0.22053
-0.10522	-232.021		-0.31821	-163.156		-0.35369	-147.445		-0.15371	-233.783														-0.09303	3.06814																1.5311	-0.02325	1.5463	-0.14544	1.9463	-0.22048
-0.10526	-232.664		-0.3185	-163.685		-0.35401	-147.966		-0.15388	-234.184														-0.09307	3.0764																1.5327	-0.02321	1.5479	-0.14543	1.94847	-0.22055
-0.10527	-233.497		-0.31875	-164.301		-0.35434	-148.415		-0.15401	-234.784														-0.09308	3.08709																1.5343	-0.02324	1.5495	-0.14544	1.95065	-0.22053
-0.10532	-234.134		-0.31897	-165.046		-0.35471	-148.841		-0.15412	-235.479														-0.09313	3.09526																1.5359	-0.02321	1.5511	-0.14548	1.95283	-0.22061
-0.10542	-234.521		-0.31919	-165.793		-0.35506	-149.287		-0.15427	-236.056														-0.09324	3.10022																1.5375	-0.02331	1.5527	-0.14547	1.955	-0.22059
-0.10556	-234.693		-0.31945	-166.434		-0.35542	-149.739		-0.15443	-236.51														-0.09339	3.10243																1.5391	-0.02328	1.5543	-0.1455	1.95718	-0.22053
-0.10573	-234.741		-0.31973	-166.988		-0.35576	-150.19		-0.15461	-236.901														-0.09355	3.10305																1.5407	-0.02332	1.5559	-0.14548	1.95935	-0.22066
-0.10587	-234.91		-0.32003	-167.506		-0.3561	-150.677		-0.15479	-237.277														-0.0937	3.10522																1.5423	-0.02334	1.5575	-0.14555	1.96153	-0.22055
-0.10594	-235.433		-0.32032	-168.05		-0.35642	-151.189		-0.15496	-237.7														-0.09377	3.11192																1.5439	-0.02329	1.5591	-0.14554	1.96371	-0.22069
-0.10604	-235.823		-0.3206	-168.603		-0.35675	-151.674		-0.15513	-238.157														-0.09388	3.11692																1.5455	-0.02331	1.5607	-0.14557	1.96588	-0.22067
-0.10616	-236.138		-0.32088	-169.168		-0.35709	-152.14		-0.1553	-238.555														-0.09399	3.12097																1.5471	-0.02323	1.5623	-0.14556	1.96806	-0.22049
-0.10617	-236.957		-0.32115	-169.744		-0.35743	-152.591		-0.15545	-239.033														-0.09401	3.13148																1.5487	-0.02323	1.5639	-0.14551	1.97023	-0.2206
-0.1062	-237.674		-0.32142	-170.313		-0.35774	-153.123		-0.15558	-239.644														-0.09404	3.14067																1.5503	-0.02326	1.5655	-0.14549	1.97241	-0.22052
-0.10636	-237.732		-0.3217	-170.905		-0.35804	-153.72		-0.15575	-240.129														-0.09421	3.14142																1.5519	-0.0232	1.5671	-0.14546	1.97459	-0.22056
-0.1065	-237.938		-0.32196	-171.534		-0.35837	-154.237		-0.15592	-240.5														-0.09435	3.14406																1.5535	-0.02326	1.5687	-0.14548	1.97676	-0.22055
-0.10657	-238.454		-0.32222	-172.134		-0.3587	-154.719		-0.15607	-241.038														-0.09442	3.15068																1.5551	-0.02321	1.5703	-0.14554	1.97894	-0.22056
-0.10673	-238.571		-0.32252	-172.658		-0.35904	-155.197		-0.1562	-241.667														-0.09458	3.15219																1.5567	-0.02324	1.5719	-0.14557	1.98111	-0.22061
-0.10689	-238.6		-0.32281	-173.174		-0.3594	-155.606		-0.15635	-242.147														-0.09475	3.15256																1.5583	-0.02326	1.5735	-0.14557	1.98329	-0.22056
-0.10698	-239.077		-0.32309	-173.731		-0.35974	-156.065		-0.15651	-242.632														-0.09483	3.15868																1.5599	-0.02324	1.5751	-0.1456	1.98547	-0.22058
-0.10707	-239.483		-0.32335	-174.321		-0.35999	-156.787		-0.15666	-243.159														-0.09493	3.16389																1.5615	-0.02328	1.5767	-0.14561	1.98764	-0.2206
-0.10724	-239.505		-0.32362	-174.913		-0.36021	-157.578		-0.15681	-243.658														-0.0951	3.16417																1.5631	-0.02329	1.5783	-0.14561	1.98982	-0.22056
-0.10735	-239.808		-0.32389	-175.458		-0.36048	-158.227		-0.15696	-244.146														-0.09521	3.16805																1.5647	-0.02325	1.5799	-0.14565	1.99199	-0.22056
-0.10741	-240.381		-0.32416	-175.998		-0.36077	-158.763		-0.15711	-244.619														-0.09528	3.1754																1.5663	-0.02331	1.5815	-0.14567	1.99417	-0.2206
-0.10748	-240.886		-0.32444	-176.568		-0.36111	-159.223		-0.15727	-245.101														-0.09535	3.18189																1.5679	-0.02328	1.5831	-0.14566	1.99635	-0.22059
-0.10758	-241.259		-0.32472	-177.14		-0.36146	-159.671		-0.15742	-245.581														-0.09546	3.18667																1.5695	-0.02333	1.5847	-0.14564	1.99852	-0.22063
-0.10771	-241.515		-0.325	-177.726		-0.36181	-160.118		-0.15759	-246.028														-0.09558	3.18996																1.5711	-0.02333	1.5863	-0.1457	2.0007	-0.22059
-0.10779	-241.984		-0.32524	-178.394		-0.36216	-160.568		-0.15775	-246.523														-0.09567	3.19598																1.5727	-0.02331	1.5879	-0.14565	2.00287	-0.22058
-0.10788	-242.386		-0.32545	-179.138		-0.36251	-161.003		-0.15789	-247.096														-0.09577	3.20113																1.5743	-0.02323	1.5895	-0.14562	2.00505	-0.22052
-0.10801	-242.639		-0.32567	-179.895		-0.36288	-161.42		-0.15802	-247.713														-0.0959	3.20438																1.5759	-0.02331	1.5911	-0.14558	2.00723	-0.22055
-0.10813	-242.909		-0.32591	-180.584		-0.36322	-161.863		-0.15815	-248.349														-0.09602	3.20785																1.5775	-0.02323	1.5927	-0.14559	2.0094	-0.22052
-0.10829	-242.99		-0.32616	-181.185		-0.36357	-162.32		-0.15829	-248.925														-0.09618	3.20888																1.5791	-0.02327	1.5943	-0.14563	2.01158	-0.22058
-0.10844	-243.133		-0.32644	-181.725		-0.3639	-162.762		-0.15843	-249.475														-0.09633	3.21071																1.5807	-0.02336	1.5959	-0.14561	2.01375	-0.22061
-0.10854	-243.493		-0.32674	-182.251		-0.36423	-163.256		-0.15858	-249.978														-0.09644	3.21534																1.5823	-0.02326	1.5975	-0.14559	2.01593	-0.22051
-0.10857	-244.247		-0.32702	-182.816		-0.36455	-163.807		-0.15875	-250.417														-0.09647	3.22501																1.5839	-0.02324	1.5991	-0.14564	2.01811	-0.22064
-0.10857	-245.164		-0.3273	-183.411		-0.36489	-164.311		-0.15893	-250.801														-0.09647	3.23678																1.5855	-0.02334	1.6007	-0.14564	2.02028	-0.22054
-0.10852	-246.301		-0.32756	-184.013		-0.36525	-164.732		-0.1591	-251.221														-0.09642	3.25137																1.5871	-0.02337	1.6023	-0.1457	2.02246	-0.22053
-0.10843	-247.64		-0.32779	-184.706		-0.3656	-165.15		-0.15926	-251.661														-0.09634	3.26854																1.5887	-0.0234	1.6039	-0.14574	2.02463	-0.22063
-0.10848	-248.29		-0.328	-185.47		-0.36593	-165.663		-0.15944	-252.045														-0.09639	3.27688																1.5903	-0.0234	1.6055	-0.14579	2.02681	-0.22063
-0.1086	-248.532		-0.32825	-186.121		-0.36623	-166.216		-0.15962	-252.385														-0.09652	3.27999																1.5919	-0.02332	1.6071	-0.14579	2.02899	-0.22067
-0.10874	-248.719		-0.32851	-186.724		-0.36657	-166.666		-0.15981	-252.717														-0.09666	3.28238																1.5935	-0.02334	1.6087	-0.1457	2.03116	-0.22066
-0.10887	-248.951		-0.32876	-187.345		-0.36694	-167.057		-0.15998	-253.139														-0.09679	3.28536																1.5951	-0.02337	1.6103	-0.14573	2.03334	-0.22062
-0.10894	-249.434		-0.329	-187.97		-0.36727	-167.504		-0.16012	-253.663														-0.09686	3.29156																1.5967	-0.02332	1.6119	-0.14575	2.03551	-0.22065
-0.10902	-249.909		-0.32926	-188.626		-0.36761	-167.975		-0.16029	-254.127														-0.09695	3.29765																1.5983	-0.02329	1.6135	-0.14577	2.03769	-0.22055
-0.10915	-250.152		-0.32952	-189.251		-0.36793	-168.536		-0.16046	-254.558														-0.09708	3.30078																1.5999	-0.02336	1.6151	-0.14575	2.03987	-0.2207
-0.1093	-250.335		-0.32978	-189.888		-0.36812	-169.448		-0.16062	-255.027														-0.09723	3.30312																1.6015	-0.02339	1.6167	-0.14564	2.04204	-0.22054
-0.10943	-250.521		-0.33001	-190.572		-0.36821	-170.643		-0.16078	-255.488														-0.09737	3.3055																1.6031	-0.02336	1.6183	-0.14566	2.04422	-0.22068
-0.10956	-250.768		-0.33027	-191.198		-0.36838	-171.607		-0.16095	-255.92														-0.0975	3.30868																1.6047	-0.02335	1.6199	-0.14566	2.04639	-0.22059
-0.10964	-251.26		-0.33054	-191.769		-0.36869	-172.181		-0.1611	-256.453														-0.09758	3.31499																1.6063	-0.0233	1.6215	-0.14569	2.04857	-0.22055
-0.10976	-251.567		-0.33083	-192.317		-0.36905	-172.595		-0.1612	-257.207														-0.0977	3.31893																1.6079	-0.02338	1.6231	-0.14568	2.05075	-0.2206
-0.10988	-251.825		-0.33111	-192.875		-0.3694	-172.99		-0.16131	-257.933														-0.09782	3.32224																1.6095	-0.02339	1.6247	-0.14571	2.05292	-0.22059
-0.10997	-252.215		-0.33138	-193.442		-0.36975	-173.389		-0.16145	-258.473														-0.09792	3.32725																1.6111	-0.02343	1.6263	-0.14572	2.0551	-0.22059
-0.11007	-252.589		-0.33166	-193.989		-0.37011	-173.806		-0.16158	-259.039														-0.09802	3.33204																1.6127	-0.02341	1.6279	-0.14574	2.05727	-0.22062
-0.11019	-252.854		-0.33195	-194.536		-0.37046	-174.253		-0.16171	-259.718														-0.09815	3.33544																1.6143	-0.02334	1.6295	-0.14576	2.05945	-0.22063
-0.11034	-253.025		-0.33222	-195.126		-0.37081	-174.718		-0.16184	-260.336														-0.09829	3.33764																1.6159	-0.02331	1.6311	-0.14581	2.06163	-0.22062
-0.11044	-253.386		-0.33247	-195.773		-0.37114	-175.213		-0.162	-260.809														-0.0984	3.34227																1.6175	-0.02336	1.6327	-0.14583	2.0638	-0.2206
-0.11057	-253.605		-0.33272	-196.431		-0.37147	-175.699		-0.16215	-261.295														-0.09853	3.34507																1.6191	-0.02336	1.6343	-0.14583	2.06598	-0.22064
-0.11067	-253.993		-0.33295	-197.094		-0.37181	-176.125		-0.16229	-261.885														-0.09864	3.35006																1.6207	-0.02338	1.6359	-0.14573	2.06815	-0.22056
-0.11067	-254.864		-0.33316	-197.829		-0.37216	-176.579		-0.16242	-262.478														-0.09864	3.36123																1.6223	-0.02334	1.6375	-0.14575	2.07033	-0.22055
-0.11072	-255.538		-0.33337	-198.587		-0.37244	-177.201		-0.16257	-263.027														-0.09869	3.36987																1.6239	-0.0234	1.6391	-0.14574	2.07251	-0.22059
-0.11081	-255.907		-0.33361	-199.236		-0.37271	-177.836		-0.16272	-263.501														-0.09879	3.37462																1.6255	-0.02345	1.6407	-0.14572	2.07468	-0.22059
-0.11095	-256.094		-0.33386	-199.834		-0.37304	-178.313		-0.16288	-263.922														-0.09892	3.37701																1.6271	-0.02336	1.6423	-0.14576	2.07686	-0.22061
-0.11106	-256.397		-0.33411	-200.476		-0.37339	-178.728		-0.16304	-264.364														-0.09903	3.3809																1.6287	-0.02334	1.6439	-0.1458	2.07903	-0.22061
-0.11105	-257.297		-0.33434	-201.132		-0.37373	-179.142		-0.1632	-264.852														-0.09903	3.39244																1.6303	-0.0234	1.6455	-0.14583	2.08121	-0.22058
-0.11105	-258.214		-0.3346	-201.779		-0.37411	-179.522		-0.16335	-265.357														-0.09903	3.40421																1.6319	-0.02337	1.6471	-0.1458	2.08339	-0.22055
-0.11121	-258.278		-0.33486	-202.395		-0.37449	-179.89		-0.16351	-265.846														-0.0992	3.40504																1.6335	-0.02338	1.6487	-0.1458	2.08556	-0.2206
-0.11146	-257.909		-0.33515	-202.951		-0.37483	-180.334		-0.16367	-266.318														-0.09945	3.4003																1.6351	-0.02342	1.6503	-0.14584	2.08774	-0.22061
-0.11154	-258.383		-0.33543	-203.499		-0.37517	-180.838		-0.16381	-266.893														-0.09953	3.40638																1.6367	-0.02344	1.6519	-0.14586	2.08991	-0.22061
-0.11142	-259.901		-0.33573	-204.041		-0.37549	-181.359		-0.1639	-267.725														-0.09942	3.42586																1.6383	-0.02342	1.6535	-0.14579	2.09209	-0.22064
-0.11138	-260.977		-0.33603	-204.551		-0.37582	-181.892		-0.16398	-268.582														-0.09938	3.43967																1.6399	-0.02345	1.6551	-0.14577	2.09427	-0.22063
-0.11153	-261.143		-0.33631	-205.113		-0.37613	-182.441		-0.16412	-269.172														-0.09953	3.44179																1.6415	-0.02341	1.6567	-0.14582	2.09644	-0.22063
-0.11176	-260.835		-0.33655	-205.739		-0.37642	-183.01		-0.16428	-269.601														-0.09976	3.43784																1.6431	-0.02343	1.6583	-0.14588	2.09862	-0.22063
-0.11195	-260.742		-0.33679	-206.407		-0.37674	-183.534		-0.16434	-270.57														-0.09996	3.43664																1.6447	-0.02342	1.6599	-0.14586	2.10079	-0.22059
-0.11211	-260.855		-0.33704	-207.096		-0.37709	-183.992		-0.16424	-272.359														-0.10012	3.4381																1.6463	-0.02343	1.6615	-0.1459	2.10297	-0.22059
-0.11228	-260.884		-0.3373	-207.721		-0.37746	-184.414		-0.1642	-273.868														-0.10029	3.43847																1.6479	-0.02338	1.6631	-0.14583	2.10515	-0.22053
-0.11239	-261.211		-0.33759	-208.267		-0.37781	-184.857		-0.1643	-274.639														-0.1004	3.44266																1.6495	-0.02342	1.6647	-0.14587	2.10732	-0.22057
-0.11252	-261.448		-0.33788	-208.791		-0.37813	-185.371		-0.16444	-275.177														-0.10053	3.44571																1.6511	-0.02349	1.6663	-0.14585	2.1095	-0.22056
-0.11261	-261.854		-0.33817	-209.32		-0.37838	-186.075		-0.16459	-275.696														-0.10063	3.45092																1.6527	-0.02345	1.6679	-0.14581	2.11167	-0.22048
-0.11258	-262.894		-0.33846	-209.855		-0.37859	-186.917		-0.16476	-276.128														-0.1006	3.46426																1.6543	-0.02335	1.6695	-0.14579	2.11385	-0.22057
-0.11263	-263.549		-0.33873	-210.446		-0.37885	-187.616		-0.16495	-276.445														-0.10065	3.47266																1.6559	-0.0234	1.6711	-0.14582	2.11603	-0.22051
-0.1128	-263.547		-0.33896	-211.12		-0.37919	-188.072		-0.16514	-276.712														-0.10083	3.47263																1.6575	-0.0234	1.6727	-0.14585	2.1182	-0.2205
-0.11298	-263.478		-0.33918	-211.809		-0.37954	-188.461		-0.16533	-277.046														-0.10102	3.47176																1.6591	-0.02341	1.6743	-0.14587	2.12038	-0.22057
-0.11304	-264.092		-0.33945	-212.427		-0.3799	-188.898		-0.16551	-277.423														-0.10107	3.47963																1.6607	-0.02345	1.6759	-0.14585	2.12255	-0.22057
-0.11302	-265.101		-0.33973	-213.003		-0.38025	-189.381		-0.16567	-277.724														-0.10105	3.49258																1.6623	-0.02337	1.6775	-0.1459	2.12473	-0.22063
-0.11312	-265.501		-0.34001	-213.595		-0.38057	-189.887		-0.16593	-278.45														-0.10116	3.49771																1.6639	-0.0234	1.6791	-0.14593	2.12691	-0.22051
-0.11331	-265.4		-0.34028	-214.182		-0.38091	-190.389		-0.1662	-279.236														-0.10135	3.49642																1.6655	-0.02341	1.6807	-0.1459	2.12908	-0.22051
-0.11349	-265.375		-0.34045	-215.041		-0.38124	-190.857		-0.16632	-279.356														-0.10154	3.49609																1.6671	-0.0235	1.6823	-0.14591	2.13126	-0.22062
-0.11353	-266.068		-0.34045	-216.357		-0.3816	-191.299		-0.16642	-279.493														-0.10158	3.50498																1.6687	-0.02352	1.6839	-0.14592	2.13343	-0.22054
-0.11354	-266.919		-0.34051	-217.524		-0.38194	-191.745		-0.16654	-279.93														-0.10159	3.51591																1.6703	-0.0235	1.6855	-0.14592	2.13561	-0.22057
-0.11369	-267.043		-0.34073	-218.258		-0.3823	-192.16		-0.16666	-280.593														-0.10174	3.51749																1.6719	-0.02345	1.6871	-0.14593	2.13779	-0.22051
-0.11386	-267.052		-0.34098	-218.849		-0.38266	-192.534		-0.16678	-281.217														-0.10192	3.51761																1.6735	-0.02343	1.6887	-0.14583	2.13996	-0.22055
-0.11386	-267.923		-0.34126	-219.411		-0.38302	-192.921		-0.16694	-281.7														-0.10192	3.52878																1.6751	-0.02343	1.6903	-0.14588	2.14214	-0.22057
-0.11383	-268.956		-0.34154	-219.991		-0.38338	-193.355		-0.1671	-282.186														-0.1019	3.54204																1.6767	-0.02344	1.6919	-0.14593	2.14431	-0.22054
-0.11395	-269.29		-0.34181	-220.595		-0.38372	-193.855		-0.16724	-282.806														-0.10201	3.54633																1.6783	-0.02354	1.6935	-0.14595	2.14649	-0.22065
-0.11403	-269.751		-0.3421	-221.141		-0.38399	-194.511		-0.16736	-283.426														-0.1021	3.55224																1.6799	-0.02349	1.6951	-0.14594	2.14867	-0.22055
-0.1141	-270.287		-0.34239	-221.673		-0.38425	-195.211		-0.16752	-283.883														-0.10217	3.55912																1.6815	-0.02346	1.6967	-0.14595	2.15084	-0.22058
-0.11427	-270.272		-0.34264	-222.272		-0.38455	-195.777		-0.16767	-284.389														-0.10235	3.55892																1.6831	-0.02342	1.6983	-0.14593	2.15302	-0.22053
-0.11438	-270.493		-0.34288	-222.932		-0.38489	-196.242		-0.16782	-284.944														-0.10246	3.56176																1.6847	-0.02345	1.6999	-0.14593	2.15519	-0.22058
-0.11446	-271.491		-0.34308	-223.72		-0.38524	-196.666		-0.16798	-285.408														-0.10254	3.57456																1.6863	-0.02348	1.7015	-0.14597	2.15737	-0.22059
-0.11466	-271.916		-0.34323	-224.623		-0.38558	-197.093		-0.16815	-285.78														-0.10274	3.58002																1.6879	-0.02344	1.7031	-0.14601	2.15955	-0.22057
-0.11488	-271.24		-0.34342	-225.392		-0.38592	-197.523		-0.16832	-286.165														-0.10297	3.57134																1.6895	-0.02347	1.7047	-0.14602	2.16172	-0.2206
-0.115	-271.102		-0.34367	-226.001		-0.38628	-197.916		-0.16849	-286.59														-0.10308	3.56958																1.6911	-0.02353	1.7063	-0.14604	2.1639	-0.22055
-0.11498	-271.94		-0.34394	-226.58		-0.38664	-198.324		-0.16866	-286.981														-0.10307	3.58033																1.6927	-0.02347	1.7079	-0.14599	2.16607	-0.22057
-0.11503	-272.543		-0.34422	-227.143		-0.38697	-198.822		-0.16886	-287.255														-0.10313	3.58807																1.6943	-0.02352	1.7095	-0.14598	2.16825	-0.22056
-0.11522	-272.485		-0.34448	-227.76		-0.38729	-199.377		-0.16906	-287.552														-0.10332	3.58732																1.6959	-0.02347	1.7111	-0.146	2.17043	-0.22051
-0.11538	-272.598		-0.34472	-228.431		-0.38762	-199.831		-0.16923	-287.968														-0.10347	3.58876																1.6975	-0.0234	1.7127	-0.14604	2.1726	-0.22055
-0.11545	-273.097		-0.34499	-229.045		-0.38798	-200.234		-0.16941	-288.365														-0.10355	3.59517																1.6991	-0.02343	1.7143	-0.14599	2.17478	-0.22053
-0.1156	-273.236		-0.34526	-229.631		-0.38831	-200.762		-0.16957	-288.79														-0.1037	3.59695																1.7007	-0.02343	1.7159	-0.14593	2.17695	-0.22051
-0.1158	-273.149		-0.34549	-230.324		-0.38862	-201.323		-0.16973	-289.295														-0.1039	3.59584																1.7023	-0.02343	1.7175	-0.14595	2.17913	-0.22054
-0.11582	-273.91		-0.3457	-231.078		-0.38893	-201.85		-0.16987	-289.845														-0.10393	3.6056																1.7039	-0.02341	1.7191	-0.14602	2.18131	-0.22052
-0.11574	-275.176		-0.34593	-231.756		-0.3892	-202.489		-0.16994	-290.731														-0.10385	3.62184																1.7055	-0.02341	1.7207	-0.14604	2.18348	-0.22052
-0.11579	-275.805		-0.3462	-232.361		-0.38946	-203.203		-0.17	-291.7														-0.10391	3.62992																1.7071	-0.02347	1.7223	-0.14604	2.18566	-0.22054
-0.11591	-276.098		-0.34648	-232.936		-0.38978	-203.761		-0.17015	-292.233														-0.10403	3.63367																1.7087	-0.02351	1.7239	-0.14606	2.18783	-0.22061
-0.11601	-276.488		-0.34676	-233.518		-0.39011	-204.248		-0.17035	-292.534														-0.10413	3.63868																1.7103	-0.02349	1.7255	-0.14599	2.19001	-0.22064
-0.11611	-276.856		-0.34702	-234.115		-0.39041	-204.858		-0.17054	-292.866														-0.10424	3.6434																1.7119	-0.02351	1.7271	-0.14604	2.19219	-0.22057
-0.11627	-276.969		-0.34729	-234.713		-0.3907	-205.429		-0.17069	-293.344														-0.10439	3.64484																1.7135	-0.02348	1.7287	-0.14602	2.19436	-0.2206
-0.11638	-277.294		-0.34755	-235.303		-0.39106	-205.846		-0.17082	-293.953														-0.1045	3.64902																1.7151	-0.02352	1.7303	-0.14562	2.19654	-0.22051
-0.11634	-278.358		-0.34782	-235.917		-0.39142	-206.245		-0.17096	-294.552														-0.10447	3.66267																1.7167	-0.0235	1.7319	-0.14562	2.19871	-0.22053
-0.11625	-279.692		-0.34808	-236.497		-0.39176	-206.701		-0.17111	-295.034														-0.10439	3.67978																1.7183	-0.02353	1.7335	-0.1457	2.20089	-0.22051
-0.11629	-280.379		-0.34838	-237.019		-0.3921	-207.174		-0.17128	-295.446														-0.10443	3.68861																1.7199	-0.02355	1.7351	-0.14571	2.20307	-0.22054
-0.11647	-280.326		-0.34863	-237.612		-0.39246	-207.565		-0.17144	-295.884														-0.10461	3.68793																1.7215	-0.02358	1.7367	-0.1458	2.20524	-0.22055
-0.11662	-280.435		-0.34881	-238.455		-0.39281	-207.981		-0.17159	-296.39														-0.10477	3.68932																1.7231	-0.02352	1.7383	-0.1458	2.20742	-0.22047
-0.11672	-280.853		-0.34893	-239.469		-0.39308	-208.68		-0.17176	-296.881														-0.10487	3.69468																1.7247	-0.02346	1.7399	-0.14578	2.20959	-0.22055
-0.11686	-281.038		-0.34912	-240.315		-0.3933	-209.49		-0.1719	-297.426														-0.10501	3.69706																1.7263	-0.02355	1.7415	-0.14581	2.21177	-0.22052
-0.11703	-281.061		-0.34937	-240.959		-0.39358	-210.159		-0.17201	-298.151														-0.10518	3.69735																1.7279	-0.02355	1.7431	-0.14581	2.21395	-0.22056
-0.11723	-280.922		-0.34962	-241.568		-0.39384	-210.824		-0.17214	-298.774														-0.10539	3.69557																1.7295	-0.02349	1.7447	-0.14584	2.21612	-0.22056
-0.11739	-281.013		-0.34987	-242.195		-0.39413	-211.444		-0.17232	-299.144														-0.10555	3.69673																1.7311	-0.02345	1.7463	-0.14586	2.2183	-0.22052
-0.11745	-281.626		-0.35015	-242.758		-0.39447	-211.916		-0.1725	-299.551														-0.1056	3.7046																1.7327	-0.02355	1.7479	-0.14585	2.22047	-0.22056
-0.11752	-282.112		-0.35046	-243.249		-0.39484	-212.297		-0.17264	-300.103														-0.10569	3.71083																1.7343	-0.02351	1.7495	-0.14585	2.22265	-0.22055
-0.11769	-282.12		-0.35077	-243.727		-0.39521	-212.653		-0.17279	-300.627														-0.10586	3.71093																1.7359	-0.02353	1.7511	-0.14585	2.22483	-0.22051
-0.1178	-282.44		-0.35098	-244.44		-0.39558	-213.026		-0.17294	-301.077														-0.10597	3.71504																1.7375	-0.02349	1.7527	-0.14591	2.227	-0.22051
-0.11781	-283.308		-0.35113	-245.386		-0.39594	-213.434		-0.17311	-301.532														-0.10597	3.72618																1.7391	-0.02352	1.7543	-0.1459	2.22918	-0.22051
-0.11789	-283.773		-0.35132	-246.193		-0.3963	-213.864		-0.17327	-301.995														-0.10606	3.73214																1.7407	-0.02355	1.7559	-0.14593	2.23135	-0.22053
-0.11806	-283.798		-0.35155	-246.89		-0.39664	-214.324		-0.17344	-302.43														-0.10624	3.73246																1.7423	-0.02352	1.7575	-0.14594	2.23353	-0.22052
-0.11817	-284.146		-0.35178	-247.584		-0.39692	-214.941		-0.17361	-302.824														-0.10635	3.73693																1.7439	-0.02354	1.7591	-0.14597	2.23571	-0.22053
-0.11811	-285.339		-0.35202	-248.235		-0.39718	-215.626		-0.17378	-303.261														-0.10629	3.75223																1.7455	-0.02348	1.7607	-0.146	2.23788	-0.22052
-0.11806	-286.46		-0.35227	-248.868		-0.39747	-216.214		-0.17393	-303.756														-0.10624	3.76662																1.7471	-0.02352	1.7623	-0.14602	2.24006	-0.22054
-0.1182	-286.605		-0.35253	-249.468		-0.39775	-216.85		-0.1741	-304.165														-0.10639	3.76849																1.7487	-0.02352	1.7639	-0.14602	2.24223	-0.22048
-0.1184	-286.518		-0.35276	-250.177		-0.39803	-217.478		-0.17426	-304.593														-0.10658	3.76737																1.7503	-0.02351	1.7655	-0.14595	2.24441	-0.22047
-0.11832	-287.778		-0.35293	-250.977		-0.39835	-217.97		-0.17441	-305.123														-0.10651	3.78353																1.7519	-0.02349	1.7671	-0.14598	2.24659	-0.22049
-0.11812	-289.653		-0.35316	-251.64		-0.39869	-218.401		-0.17456	-305.607														-0.10631	3.80758																1.7535	-0.02355	1.7687	-0.14601	2.24876	-0.22047
-0.11819	-290.192		-0.3534	-252.297		-0.39902	-218.873		-0.17471	-306.077														-0.10638	3.8145																1.7551	-0.0236	1.7703	-0.14605	2.25094	-0.22051
-0.1184	-289.969		-0.35361	-253.062		-0.39933	-219.448		-0.17487	-306.57														-0.1066	3.81165																1.7567	-0.02362	1.7719	-0.14609	2.25311	-0.22054
-0.11866	-289.577		-0.35379	-253.919		-0.39964	-220.017		-0.17503	-307.059														-0.10686	3.80661																1.7583	-0.02357	1.7735	-0.14612	2.25529	-0.22055
-0.11889	-289.31		-0.35398	-254.735		-0.39992	-220.646		-0.17517	-307.613														-0.10709	3.80318																1.7599	-0.0236	1.7751	-0.1461	2.25747	-0.22055
-0.119	-289.609		-0.35422	-255.392		-0.40005	-221.717		-0.17528	-308.365														-0.10721	3.80702																1.7615	-0.02344	1.7767	-0.1461	2.25964	-0.22052
-0.11908	-290.102		-0.3545	-255.979		-0.40017	-222.862		-0.17533	-309.374														-0.1073	3.81335																1.7631	-0.02354	1.7783	-0.146	2.26182	-0.22055
-0.11924	-290.183		-0.35477	-256.565		-0.40043	-223.576		-0.17539	-310.349														-0.10746	3.81438																1.7647	-0.0236	1.7799	-0.14603	2.26399	-0.22051
-0.11942	-290.179		-0.35505	-257.141		-0.40073	-224.135		-0.17552	-311.007														-0.10763	3.81434																1.7663	-0.02351	1.7815	-0.14603	2.26617	-0.22049
-0.1196	-290.154		-0.35532	-257.701		-0.40103	-224.724		-0.17568	-311.424														-0.10782	3.81401																1.7679	-0.02351	1.7831	-0.14609	2.26835	-0.22051
-0.11977	-290.125		-0.35557	-258.332		-0.40134	-225.263		-0.17587	-311.74														-0.108	3.81364																1.7695	-0.02357	1.7847	-0.14609	2.27052	-0.22049
-0.11982	-290.809		-0.35583	-258.992		-0.40168	-225.748		-0.17607	-312.08														-0.10804	3.82241																1.7711	-0.02361	1.7863	-0.14613	2.2727	-0.22045
-0.11962	-292.742		-0.3561	-259.593		-0.40202	-226.264		-0.17625	-312.414														-0.10784	3.84722																1.7727	-0.0236	1.7879	-0.14613	2.27487	-0.22053
-0.11941	-294.703		-0.35636	-260.203		-0.40236	-226.72		-0.17643	-312.8														-0.10764	3.87238																1.7743	-0.02351	1.7895	-0.14609	2.27705	-0.22051
-0.11943	-295.469		-0.35661	-260.837		-0.40272	-227.128		-0.17659	-313.237														-0.10767	3.8822																1.7759	-0.02355	1.7911	-0.14615	2.27923	-0.22052
-0.11955	-295.734		-0.35687	-261.465		-0.40306	-227.597		-0.17676	-313.682														-0.10779	3.8856																1.7775	-0.0235	1.7927	-0.14618	2.2814	-0.22053
-0.11969	-295.919		-0.3571	-262.154		-0.40336	-228.174		-0.17691	-314.203														-0.10793	3.88798																1.7791	-0.02357	1.7943	-0.14614	2.28358	-0.22059
-0.11989	-295.816		-0.35731	-262.905		-0.40365	-228.792		-0.17705	-314.795														-0.10813	3.88666																1.7807	-0.02358	1.7959	-0.1461	2.28575	-0.22058
-0.12003	-295.953		-0.35754	-263.58		-0.40395	-229.342		-0.17719	-315.303														-0.10828	3.88842																1.7823	-0.02355	1.7975	-0.14615	2.28793	-0.22061
-0.12002	-296.867		-0.3578	-264.17		-0.40427	-229.846		-0.17738	-315.616														-0.10827	3.90014																1.7839	-0.0236	1.7991	-0.14611	2.29011	-0.22056
-0.12004	-297.675		-0.35807	-264.784		-0.40457	-230.425		-0.17756	-316.006														-0.10829	3.91052																1.7855	-0.02355	1.8007	-0.14615	2.29228	-0.22053
-0.12018	-297.84		-0.35831	-265.469		-0.40482	-231.2		-0.17771	-316.545														-0.10844	3.91262																1.7871	-0.02362	1.8023	-0.14617	2.29446	-0.22052
-0.12028	-298.238		-0.35853	-266.22		-0.40505	-231.992		-0.17787	-317.009														-0.10854	3.91774																1.7887	-0.02357	1.8039	-0.14614	2.29663	-0.2205
-0.12031	-298.975		-0.35872	-267.033		-0.40535	-232.584		-0.17804	-317.458														-0.10857	3.9272																1.7903	-0.0235	1.8055	-0.14617	2.29881	-0.22052
-0.12042	-299.334		-0.35889	-267.9		-0.40569	-233.043		-0.1782	-317.936														-0.10868	3.93179																1.7919	-0.02361	1.8071	-0.1462	2.30099	-0.22057
-0.12055	-299.523		-0.35891	-269.161		-0.40603	-233.503		-0.17837	-318.347														-0.10882	3.93422																1.7935	-0.0236	1.8087	-0.14627	2.30316	-0.22051
-0.12064	-299.987		-0.35862	-271.291		-0.40636	-234.001		-0.17851	-318.899														-0.10891	3.94018																1.7951	-0.02359	1.8103	-0.14625	2.30534	-0.22059
-0.12064	-300.884		-0.35835	-273.328		-0.40669	-234.495		-0.17861	-319.695														-0.10891	3.95169																1.7967	-0.02363	1.8119	-0.14629	2.30751	-0.22054
-0.12063	-301.817		-0.35843	-274.418		-0.40704	-234.939		-0.17872	-320.414														-0.1089	3.96365																1.7983	-0.02357	1.8135	-0.14624	2.30969	-0.22057
-0.12071	-302.27		-0.35862	-275.183		-0.4074	-235.327		-0.17886	-320.921														-0.10899	3.96947																1.7999	-0.02358	1.8151	-0.14618	2.31187	-0.22064
-0.12088	-302.293		-0.35883	-275.967		-0.40775	-235.765		-0.17903	-321.398														-0.10916	3.96976																1.8015	-0.02361	1.8167	-0.14623	2.31404	-0.22057
-0.12101	-302.541		-0.35902	-276.788		-0.40804	-236.39		-0.17918	-321.91														-0.10929	3.97295																1.8031	-0.02353	1.8183	-0.14625	2.31622	-0.22062
-0.12101	-303.427		-0.35924	-277.52		-0.40829	-237.119		-0.17933	-322.455														-0.1093	3.98431																1.8047	-0.02356	1.8199	-0.14624	2.31839	-0.2206
-0.12101	-304.304		-0.35951	-278.122		-0.40859	-237.708		-0.17945	-323.104														-0.1093	3.99557																1.8063	-0.02361	1.8215	-0.14623	2.32057	-0.22061
-0.12106	-304.935		-0.35977	-278.703		-0.40894	-238.138		-0.17957	-323.745														-0.10935	4.00366																1.8079	-0.0235	1.8231	-0.14628	2.32275	-0.22065
-0.12118	-305.205		-0.36004	-279.3		-0.4093	-238.548		-0.1797	-324.369														-0.10947	4.00712																1.8095	-0.02351	1.8247	-0.14629	2.32492	-0.22056
-0.12138	-305.118		-0.3603	-279.906		-0.40966	-238.947		-0.17984	-324.959														-0.10967	4.00601																1.8111	-0.0236	1.8263	-0.14631	2.3271	-0.22058
-0.12158	-304.97		-0.36057	-280.489		-0.41001	-239.34		-0.17999	-325.434														-0.10987	4.00411																1.8127	-0.02365	1.8279	-0.14622	2.32927	-0.22055
-0.12177	-304.848		-0.36086	-280.987		-0.41029	-239.973		-0.18016	-325.817														-0.11007	4.00254																1.8143	-0.02358	1.8295	-0.14626	2.33145	-0.22055
-0.12196	-304.768		-0.36114	-281.508		-0.4105	-240.733		-0.18034	-326.16														-0.11026	4.00152																1.8159	-0.02362	1.8311	-0.1463	2.33363	-0.22054
-0.12213	-304.795		-0.36139	-282.146		-0.41079	-241.344		-0.18049	-326.655														-0.11043	4.00186																1.8175	-0.02362	1.8327	-0.14629	2.3358	-0.22052
-0.12231	-304.744		-0.36161	-282.88		-0.41111	-241.873		-0.18063	-327.242														-0.11062	4.00122																1.8191	-0.02359	1.8343	-0.14625	2.33798	-0.22056
-0.12245	-304.951		-0.36182	-283.631		-0.41146	-242.343		-0.18079	-327.716														-0.11076	4.00387																1.8207	-0.02363	1.8359	-0.14632	2.34015	-0.22055
-0.12251	-305.529		-0.36205	-284.324		-0.41179	-242.843		-0.18097	-328.089														-0.11082	4.01129																1.8223	-0.02364	1.8375	-0.14633	2.34233	-0.22058
-0.12262	-305.856		-0.36228	-285		-0.4121	-243.388		-0.18115	-328.475														-0.11093	4.01548																1.8239	-0.02362	1.8391	-0.14632	2.34451	-0.22059
-0.12277	-305.988		-0.36252	-285.712		-0.41242	-243.902		-0.18131	-328.945														-0.11109	4.01718																1.8255	-0.02362	1.8407	-0.14637	2.34668	-0.22057
-0.12285	-306.486		-0.36274	-286.445		-0.41277	-244.379		-0.18146	-329.479														-0.11117	4.02356																1.8271	-0.02359	1.8423	-0.14638	2.34886	-0.22065
-0.12277	-307.754		-0.36295	-287.183		-0.41308	-244.941		-0.18159	-330.064														-0.1111	4.03983																1.8287	-0.02358	1.8439	-0.14638	2.35103	-0.22058
-0.1227	-309.016		-0.36318	-287.852		-0.41332	-245.642		-0.18172	-330.663														-0.11102	4.05602																1.8303	-0.02355	1.8455	-0.14635	2.35321	-0.22066
-0.12282	-309.255		-0.36346	-288.432		-0.41356	-246.397		-0.18185	-331.311														-0.11115	4.05909																1.8319	-0.02358	1.8471	-0.14633	2.35539	-0.22058
-0.12308	-308.828		-0.36373	-289.036		-0.41384	-247.085		-0.18195	-332.072														-0.11141	4.05361																1.8335	-0.02359	1.8487	-0.14634	2.35756	-0.22056
-0.12334	-308.433		-0.36395	-289.763		-0.41415	-247.638		-0.18209	-332.705														-0.11167	4.04854																1.8351	-0.02359	1.8503	-0.14634	2.35974	-0.22059
-0.12352	-308.399		-0.36416	-290.512		-0.41449	-248.119		-0.18225	-333.138														-0.11186	4.0481																1.8367	-0.02363	1.8519	-0.14638	2.36191	-0.22053
-0.12361	-308.839		-0.36439	-291.225		-0.41486	-248.508		-0.18242	-333.553														-0.11195	4.05375																1.8383	-0.02372	1.8535	-0.1464	2.36409	-0.22057
-0.12362	-309.645		-0.36462	-291.904		-0.41524	-248.832		-0.18259	-333.973														-0.11197	4.0641																1.8399	-0.02355	1.8551	-0.14633	2.36627	-0.22056
-0.12367	-310.279		-0.36489	-292.492		-0.41557	-249.321		-0.18278	-334.328														-0.11202	4.07222																1.8415	-0.02357	1.8567	-0.14636	2.36844	-0.22059
-0.12361	-311.476		-0.3651	-293.042		-0.41539	-251.289		-0.18296	-334.635														-0.11196	4.08759																1.8431	-0.02357	1.8583	-0.14642	2.37062	-0.22059
-0.1235	-312.903		-0.3656	-293.795		-0.41481	-254.425		-0.18313	-335.044														-0.11185	4.1059																1.8447	-0.02355	1.8599	-0.14638	2.37279	-0.22058
-0.12345	-314.054		-0.36623	-294.329		-0.4146	-256.456		-0.18327	-335.593														-0.11181	4.12066																1.8463	-0.02356	1.8615	-0.14641	2.37497	-0.22061
-0.12342	-315.062		-0.36647	-294.382		-0.41481	-257.29		-0.18342	-336.145														-0.11178	4.1336																1.8479	-0.0236	1.8631	-0.14646	2.37715	-0.2206
-0.12358	-315.177		-0.36661	-294.636		-0.41517	-257.747		-0.18359	-336.592														-0.11194	4.13507																1.8495	-0.02359	1.8647	-0.14645	2.37932	-0.2206
-0.1238	-314.955		-0.36675	-295.372		-0.41555	-258.122		-0.18378	-336.933														-0.11216	4.13222																1.8511	-0.02362	1.8663	-0.14646	2.3815	-0.2206
-0.12394	-315.149		-0.36689	-296.313		-0.41591	-258.52		-0.18396	-337.264														-0.1123	4.13472																1.8527	-0.02361	1.8679	-0.14643	2.38367	-0.22062
-0.12409	-315.233		-0.3671	-297.051		-0.41625	-258.979		-0.1841	-337.84														-0.11246	4.13579																1.8543	-0.02361	1.8695	-0.14641	2.38585	-0.22068
-0.12432	-314.96		-0.36736	-297.677		-0.41657	-259.52		-0.1841	-339.094														-0.11269	4.13229																1.8559	-0.02362	1.8711	-0.14642	2.38803	-0.22061
-0.12449	-315.032		-0.3676	-298.347		-0.41688	-260.052		-0.18408	-340.492														-0.11286	4.13321																1.8575	-0.02354	1.8727	-0.14642	2.3902	-0.22065
-0.12459	-315.365		-0.36781	-299.108		-0.41724	-260.463		-0.18417	-341.252														-0.11297	4.13749																1.8591	-0.02358	1.8743	-0.14645	2.39238	-0.22057
-0.1247	-315.682		-0.36802	-299.851		-0.41755	-260.995		-0.18434	-341.68														-0.11308	4.14155																1.8607	-0.02361	1.8759	-0.14646	2.39455	-0.22059
-0.12485	-315.798		-0.36825	-300.504		-0.41777	-261.791		-0.18453	-341.992														-0.11324	4.14304																1.8623	-0.02365	1.8775	-0.14647	2.39673	-0.22067
-0.12499	-315.981		-0.36853	-301.086		-0.41802	-262.516		-0.18473	-342.303														-0.11338	4.14539																1.8639	-0.02371	1.8791	-0.14649	2.39891	-0.22058
-0.12509	-316.381		-0.36881	-301.658		-0.41835	-263.03		-0.18489	-342.749														-0.11348	4.15052																1.8655	-0.02359	1.8807	-0.1465	2.40108	-0.22066
-0.12522	-316.619		-0.36906	-302.314		-0.4187	-263.478		-0.18505	-343.237														-0.11361	4.15358																1.8671	-0.02361	1.8823	-0.14649	2.40326	-0.2206
-0.12506	-318.318		-0.36928	-303.016		-0.41904	-263.918		-0.18523	-343.612														-0.11345	4.17537																1.8687	-0.02365	1.8839	-0.14649	2.40543	-0.22059
-0.12463	-321.364		-0.36954	-303.652		-0.41939	-264.355		-0.18541	-343.959														-0.11303	4.21445																1.8703	-0.02367	1.8855	-0.14651	2.40761	-0.22062
-0.12447	-323.054		-0.36981	-304.215		-0.41973	-264.817		-0.18559	-344.33														-0.11287	4.23613																1.8719	-0.02364	1.8871	-0.14653	2.40979	-0.2206
-0.12461	-323.237		-0.37007	-304.805		-0.42007	-265.257		-0.18573	-344.889														-0.11301	4.23848																1.8735	-0.02361	1.8887	-0.14654	2.41196	-0.22062
-0.12478	-323.277		-0.37032	-305.434		-0.42042	-265.68		-0.18583	-345.607														-0.11318	4.239																1.8751	-0.02366	1.8903	-0.14652	2.41414	-0.2206
-0.12492	-323.441		-0.37059	-305.988		-0.42068	-266.358		-0.18598	-346.104														-0.11332	4.2411																1.8767	-0.02372	1.8919	-0.1466	2.41631	-0.22064
-0.12509	-323.42		-0.37087	-306.53		-0.42085	-267.246		-0.18614	-346.54														-0.1135	4.24083																1.8783	-0.02376	1.8935	-0.14664	2.41849	-0.22067
-0.12521	-323.661		-0.37109	-307.22		-0.42111	-267.942		-0.18629	-347.041														-0.11363	4.24392																1.8799	-0.02368	1.8951	-0.14655	2.42067	-0.22065
-0.12524	-324.406		-0.37132	-307.956		-0.42144	-268.437		-0.18647	-347.448														-0.11366	4.25349																1.8815	-0.0236	1.8967	-0.14652	2.42284	-0.22061
-0.12533	-324.876		-0.37156	-308.609		-0.42178	-268.915		-0.18664	-347.884														-0.11374	4.25951																1.8831	-0.02365	1.8983	-0.14653	2.42502	-0.2206
-0.12546	-325.083		-0.37184	-309.204		-0.42211	-269.418		-0.18679	-348.375														-0.11388	4.26216																1.8847	-0.02368	1.8999	-0.14652	2.42719	-0.22064
-0.12559	-325.305		-0.37211	-309.793		-0.42246	-269.847		-0.18695	-348.863														-0.11402	4.26501																1.8863	-0.02371	1.9015	-0.1466	2.42937	-0.22063
-0.12575	-325.397		-0.37233	-310.524		-0.42284	-270.229		-0.18712	-349.312														-0.11418	4.2662																1.8879	-0.02374	1.9031	-0.14655	2.43155	-0.22065
-0.1259	-325.514		-0.3725	-311.38		-0.42318	-270.674		-0.18729	-349.724														-0.11433	4.2677																1.8895	-0.02369	1.9047	-0.14654	2.43372	-0.22064
-0.12605	-325.686		-0.37271	-312.131		-0.42349	-271.249		-0.18746	-350.133														-0.11448	4.2699																1.8911	-0.02367	1.9063	-0.14654	2.4359	-0.22058
-0.12613	-326.15		-0.37292	-312.866		-0.42377	-271.869		-0.18759	-350.733														-0.11456	4.27586																1.8927	-0.02363	1.9079	-0.14658	2.43807	-0.22064
-0.12613	-327.025		-0.37312	-313.637		-0.42406	-272.45		-0.18768	-351.531														-0.11457	4.28708																1.8943	-0.02367	1.9095	-0.14663	2.44025	-0.22061
-0.12607	-328.213		-0.37335	-314.363		-0.4244	-272.956		-0.1878	-352.225														-0.11451	4.30233																1.8959	-0.02367	1.9111	-0.14665	2.44243	-0.22063
-0.12607	-329.138		-0.37359	-315.027		-0.42476	-273.378		-0.18794	-352.828														-0.11451	4.3142																1.8975	-0.02371	1.9127	-0.14656	2.4446	-0.22066
-0.12618	-329.455		-0.37383	-315.711		-0.42513	-273.767		-0.18809	-353.367														-0.11463	4.31826																1.8991	-0.02366	1.9143	-0.1466	2.44678	-0.22062
-0.12635	-329.457		-0.37404	-316.451		-0.42551	-274.101		-0.18824	-353.868														-0.1148	4.31829																1.9007	-0.02365	1.9159	-0.14661	2.44895	-0.22064
-0.12648	-329.678		-0.37427	-317.156		-0.42587	-274.516		-0.18838	-354.409														-0.11494	4.32113																1.9023	-0.0237	1.9175	-0.1466	2.45113	-0.22072
-0.12655	-330.241		-0.3745	-317.879		-0.42612	-275.251		-0.18852	-354.998														-0.115	4.32835																1.9039	-0.02377	1.9191	-0.14663	2.45331	-0.22062
-0.12666	-330.564		-0.3747	-318.665		-0.42633	-276.096		-0.18855	-356.103														-0.11512	4.33249																1.9055	-0.02382	1.9207	-0.14664	2.45548	-0.22063
-0.12676	-330.911		-0.37491	-319.389		-0.42661	-276.728		-0.18846	-357.777														-0.11522	4.33695																1.9071	-0.02368	1.9223	-0.14666	2.45766	-0.22058
-0.12685	-331.359		-0.37515	-320.02		-0.42693	-277.208		-0.18843	-359.181														-0.11531	4.34269																1.9087	-0.02372	1.9239	-0.14662	2.45983	-0.22062
-0.12685	-332.212		-0.37539	-320.675		-0.42727	-277.699		-0.18852	-360.026														-0.11532	4.35364																1.9103	-0.02363	1.9255	-0.14665	2.46201	-0.22058
-0.12681	-333.343		-0.37566	-321.301		-0.42761	-278.189		-0.18863	-360.739														-0.11527	4.36814																1.9119	-0.02365	1.9271	-0.14672	2.46419	-0.22061
-0.1269	-333.754		-0.37594	-321.859		-0.42794	-278.668		-0.18875	-361.439														-0.11537	4.37342																1.9135	-0.02364	1.9287	-0.14673	2.46636	-0.22062
-0.12712	-333.523		-0.37611	-322.746		-0.42829	-279.145		-0.1889	-361.991														-0.1156	4.37046																1.9151	-0.02363	1.9303	-0.14678	2.46854	-0.22063
-0.12736	-333.18		-0.37608	-324.156		-0.42864	-279.571		-0.18905	-362.474														-0.11584	4.36605																1.9167	-0.02366	1.9319	-0.14679	2.47071	-0.22061
-0.12755	-333.122		-0.37604	-325.568		-0.42897	-280.079		-0.1892	-362.988														-0.11604	4.36531																1.9183	-0.02362	1.9335	-0.14666	2.47289	-0.22059
-0.12755	-334.025		-0.37615	-326.586		-0.42924	-280.725		-0.18931	-363.696														-0.11603	4.3769																1.9199	-0.02369	1.9351	-0.14666	2.47507	-0.2206
-0.12745	-335.446		-0.37636	-327.357		-0.42956	-281.254		-0.1894	-364.53														-0.11593	4.39513																1.9215	-0.0237	1.9367	-0.14669	2.47724	-0.22067
-0.12749	-336.129		-0.37659	-328.021		-0.42991	-281.698		-0.18941	-365.752														-0.11598	4.40389																1.9231	-0.02372	1.9383	-0.14677	2.47942	-0.22061
-0.12762	-336.297		-0.37686	-328.596		-0.43015	-282.415		-0.18934	-367.34														-0.11612	4.40604																1.9247	-0.02369	1.9399	-0.14677	2.48159	-0.22065
-0.12782	-336.167		-0.37713	-329.183		-0.43037	-283.23		-0.18937	-368.472														-0.11632	4.40438																1.9263	-0.02373	1.9415	-0.14677	2.48377	-0.22064
-0.12806	-335.856		-0.37741	-329.786		-0.43068	-283.801		-0.18949	-369.118														-0.11656	4.40039																1.9279	-0.02376	1.9431	-0.1468	2.48595	-0.22064
-0.12833	-335.382		-0.37768	-330.363		-0.43105	-284.187		-0.18964	-369.677														-0.11683	4.39431																1.9295	-0.02377	1.9447	-0.14678	2.48812	-0.22063
-0.12854	-335.205		-0.37794	-330.971		-0.43145	-284.476		-0.18978	-370.239														-0.11704	4.39204																1.9311	-0.02371	1.9463	-0.14675	2.4903	-0.22058
-0.1286	-335.783		-0.37819	-331.601		-0.43182	-284.852		-0.18991	-370.832														-0.1171	4.39945																1.9327	-0.02377	1.9479	-0.14677	2.49247	-0.22069
-0.12866	-336.382		-0.37844	-332.232		-0.43201	-285.762		-0.19	-371.647														-0.11716	4.40714																1.9343	-0.02381	1.9495	-0.14677	2.49465	-0.2206
-0.12879	-336.575		-0.37869	-332.872		-0.43208	-286.979		-0.19009	-372.485														-0.1173	4.40962																1.9359	-0.02377	1.9511	-0.1468	2.49683	-0.22065
-0.12884	-337.23		-0.37896	-333.465		-0.43228	-287.85		-0.19021	-373.109														-0.11735	4.41802																1.9375	-0.02377	1.9527	-0.14682	2.499	-0.22061
-0.1288	-338.305		-0.37922	-334.059		-0.43258	-288.405		-0.19038	-373.513														-0.11731	4.43182																1.9391	-0.02375	1.9543	-0.1468	2.50118	-0.22062
-0.12879	-339.22		-0.37945	-334.686		-0.43293	-288.787		-0.19056	-373.835														-0.11731	4.44356																1.9407	-0.02373	1.9559	-0.14679	2.50335	-0.22065
-0.12887	-339.682		-0.3797	-335.339		-0.43331	-289.137		-0.19073	-374.27														-0.11739	4.44948																1.9423	-0.0237	1.9575	-0.1468	2.50553	-0.22062
-0.12903	-339.743		-0.37994	-336.015		-0.43366	-289.549		-0.1909	-374.668														-0.11756	4.45026																1.9439	-0.02371	1.9591	-0.14679	2.50771	-0.22064
-0.12915	-340.051		-0.38013	-336.853		-0.43398	-290.108		-0.19107	-375.127														-0.11767	4.45421																1.9455	-0.02374	1.9607	-0.14677	2.50988	-0.22065
-0.12923	-340.526		-0.38027	-337.763		-0.43422	-290.856		-0.19117	-375.887														-0.11776	4.46031																1.9471	-0.02379	1.9623	-0.14679	2.51206	-0.2206
-0.12934	-340.823		-0.38044	-338.621		-0.43449	-291.534		-0.19125	-376.72														-0.11788	4.46412																1.9487	-0.02376	1.9639	-0.14677	2.51423	-0.22067
-0.12946	-341.109		-0.38062	-339.457		-0.43481	-292.064		-0.19138	-377.384														-0.118	4.46779																1.9503	-0.02367	1.9655	-0.14679	2.51641	-0.22068
-0.12947	-341.989		-0.38084	-340.187		-0.43515	-292.529		-0.19153	-377.895														-0.118	4.47908																1.9519	-0.02368	1.9671	-0.14677	2.51859	-0.22065
-0.12947	-342.859		-0.38107	-340.878		-0.43552	-292.941		-0.19171	-378.267														-0.11801	4.49025																1.9535	-0.02373	1.9687	-0.14682	2.52076	-0.22061
-0.1296	-343.041		-0.38132	-341.514		-0.43588	-293.321		-0.1919	-378.545														-0.11815	4.49258																1.9551	-0.02378	1.9703	-0.14682	2.52294	-0.2206
-0.12984	-342.714		-0.38158	-342.117		-0.43625	-293.677		-0.1921	-378.809														-0.11839	4.48839																1.9567	-0.02376	1.9719	-0.14682	2.52511	-0.22064
-0.13008	-342.422		-0.38176	-342.974		-0.43662	-294.063		-0.19231	-379.093														-0.11863	4.48463																1.9583	-0.02378	1.9735	-0.14685	2.52729	-0.22059
-0.1302	-342.68		-0.38186	-344.044		-0.43693	-294.644		-0.19251	-379.373														-0.11876	4.48795																1.9599	-0.0237	1.9751	-0.1469	2.52947	-0.22067
-0.13014	-343.909		-0.38203	-344.914		-0.43716	-295.415		-0.19269	-379.735														-0.11869	4.50372																1.9615	-0.02372	1.9767	-0.14686	2.53164	-0.22063
-0.13001	-345.457		-0.38228	-345.532		-0.43738	-296.241		-0.19284	-380.216														-0.11857	4.52358																1.9631	-0.02378	1.9783	-0.14688	2.53382	-0.22062
-0.13009	-345.909		-0.38256	-346.084		-0.43756	-297.134		-0.193	-380.708														-0.11865	4.52938																1.9647	-0.02374	1.9799	-0.1469	2.53599	-0.22058
-0.13032	-345.643		-0.38281	-346.719		-0.4378	-297.91		-0.19317	-381.142														-0.11888	4.52596																1.9663	-0.02375	1.9815	-0.14685	2.53817	-0.22064
-0.13054	-345.389		-0.38303	-347.439		-0.43808	-298.55		-0.19334	-381.55														-0.11911	4.52271																1.9679	-0.02377	1.9831	-0.14686	2.54035	-0.22067
-0.13074	-345.281		-0.38326	-348.119		-0.43835	-299.214		-0.19347	-382.118														-0.11931	4.52132																1.9695	-0.0237	1.9847	-0.14683	2.54252	-0.2206
-0.13077	-345.979		-0.38349	-348.786		-0.43865	-299.748		-0.19359	-382.778														-0.11934	4.53027																1.9711	-0.0237	1.9863	-0.14688	2.5447	-0.22063
-0.13062	-347.622		-0.38375	-349.412		-0.43897	-300.246		-0.1937	-383.501														-0.11919	4.55135																1.9727	-0.0237	1.9879	-0.14692	2.54687	-0.22067
-0.13053	-348.972		-0.38403	-349.99		-0.43928	-300.843		-0.1938	-384.265														-0.11911	4.56867																1.9743	-0.02377	1.9895	-0.14694	2.54905	-0.2207
-0.13065	-349.291		-0.38429	-350.622		-0.43962	-301.335		-0.19394	-384.891														-0.11923	4.57277																1.9759	-0.02376	1.9911	-0.14688	2.55123	-0.22066
-0.13085	-349.16		-0.38454	-351.266		-0.44	-301.662		-0.19408	-385.437														-0.11943	4.57108																1.9775	-0.02381	1.9927	-0.14685	2.5534	-0.22063
-0.13097	-349.447		-0.3848	-351.9		-0.44042	-301.914		-0.19424	-385.92														-0.11955	4.57477																1.9791	-0.02383	1.9943	-0.14686	2.55558	-0.22066
-0.13094	-350.487		-0.38505	-352.516		-0.44077	-302.331		-0.19441	-386.292														-0.11952	4.58811																1.9807	-0.02373	1.9959	-0.14686	2.55775	-0.22063
-0.1309	-351.594		-0.38534	-353.067		-0.44104	-302.999		-0.19461	-386.584														-0.11949	4.60231																1.9823	-0.02374	1.9975	-0.14689	2.55993	-0.22063
-0.131	-351.938		-0.38555	-353.816		-0.44132	-303.644		-0.19478	-386.985														-0.11959	4.60673																1.9839	-0.02371	1.9991	-0.1469	2.56211	-0.2207
-0.13124	-351.586		-0.38567	-354.779		-0.44162	-304.205		-0.19496	-387.381														-0.11984	4.60222																1.9855	-0.02378	2.0007	-0.14691	2.56428	-0.22064
-0.13153	-350.977		-0.38589	-355.489		-0.44192	-304.756		-0.19515	-387.653														-0.12013	4.5944																1.9871	-0.02374	2.0023	-0.14695	2.56646	-0.22062
-0.13182	-350.41		-0.38588	-356.852		-0.44222	-305.367		-0.19533	-388.017														-0.12042	4.58713																1.9887	-0.0238	2.0039	-0.14695	2.56863	-0.22063
-0.13191	-350.851		-0.38529	-359.791		-0.44248	-306.077		-0.19549	-388.531														-0.12051	4.59278																1.9903	-0.0238	2.0055	-0.14692	2.57081	-0.22061
-0.13181	-352.235		-0.38478	-362.501		-0.44278	-306.654		-0.19563	-389.078														-0.12042	4.61054																1.9919	-0.02377	2.0071	-0.14693	2.57299	-0.22064
-0.13186	-352.9		-0.38482	-363.685		-0.44311	-307.124		-0.19579	-389.52														-0.12047	4.61907																1.9935	-0.02376	2.0087	-0.14698	2.57516	-0.2206
-0.13204	-352.822		-0.38511	-364.221		-0.44344	-307.626		-0.19597	-389.906														-0.12066	4.61807																1.9951	-0.02385	2.0103	-0.14699	2.57734	-0.22062
-0.13216	-353.113		-0.3854	-364.755		-0.44372	-308.228		-0.19609	-390.565														-0.12077	4.62181																1.9967	-0.02389	2.0119	-0.14699	2.57951	-0.22064
-0.13219	-353.818		-0.38566	-365.37		-0.44397	-308.974		-0.19618	-391.355														-0.12081	4.63086																1.9983	-0.02379	2.0135	-0.14701	2.58169	-0.22064
-0.13228	-354.287		-0.38591	-365.984		-0.44421	-309.703		-0.19632	-391.9														-0.1209	4.63686																1.9999	-0.02376	2.0151	-0.14698	2.58387	-0.22063
-0.13228	-355.16		-0.38615	-366.634		-0.44451	-310.272		-0.19652	-392.178														-0.1209	4.64807																2.0015	-0.02374	2.0167	-0.14699	2.58604	-0.22058
-0.13222	-356.332		-0.38637	-367.324		-0.44486	-310.671		-0.19671	-392.466														-0.12084	4.66311																2.0031	-0.02377	2.0183	-0.147	2.58822	-0.22063
-0.13237	-356.463		-0.38661	-368.046		-0.44518	-311.245		-0.19687	-392.982														-0.121	4.66479																2.0047	-0.02383	2.0199	-0.14696	2.59039	-0.22056
-0.13253	-356.56		-0.3868	-368.888		-0.44543	-312.039		-0.19702	-393.531														-0.12116	4.66604																2.0063	-0.02389	2.0215	-0.14696	2.59257	-0.22063
-0.13258	-357.237		-0.38701	-369.688		-0.44569	-312.778		-0.19719	-393.976														-0.12121	4.67471																2.0079	-0.02389	2.0231	-0.14702	2.59475	-0.22062
-0.13268	-357.614		-0.38725	-370.349		-0.44597	-313.401		-0.19736	-394.433														-0.12132	4.67956																2.0095	-0.02378	2.0247	-0.14704	2.59692	-0.22064
-0.13275	-358.153		-0.3875	-371.021		-0.44627	-313.973		-0.19747	-395.161														-0.12139	4.68647																2.0111	-0.02379	2.0263	-0.147	2.5991	-0.22063
-0.13278	-358.916		-0.38773	-371.712		-0.44661	-314.491		-0.19751	-396.196														-0.12142	4.69626																2.0127	-0.02381	2.0279	-0.14703	2.60127	-0.22059
-0.13289	-359.209		-0.38796	-372.435		-0.44686	-315.03		-0.19761	-397.006														-0.12154	4.70002																2.0143	-0.02379	2.0295	-0.147	2.60345	-0.22061
-0.13302	-359.474		-0.3882	-373.113		-0.44733	-315.864		-0.19777	-397.471														-0.12167	4.70342																2.0159	-0.02376	2.0311	-0.14701	2.60563	-0.2206
-0.13315	-359.678		-0.38847	-373.697		-0.44789	-316.526		-0.19794	-397.853														-0.1218	4.70604																2.0175	-0.02375	2.0327	-0.14701	2.6078	-0.22059
-0.13331	-359.762		-0.38872	-374.312		-0.44808	-316.78		-0.19814	-398.154														-0.12196	4.70711																2.0191	-0.02374	2.0343	-0.14703	2.60998	-0.22062
-0.13343	-360.038		-0.38897	-374.976		-0.44826	-317.141		-0.19834	-398.419														-0.12209	4.71066																2.0207	-0.02386	2.0359	-0.14709	2.61215	-0.22065
-0.13358	-360.187		-0.38923	-375.614		-0.4485	-317.719		-0.19853	-398.762														-0.12224	4.71257																2.0223	-0.02385	2.0375	-0.14706	2.61433	-0.22061
-0.13361	-360.916		-0.38949	-376.256		-0.44878	-318.384		-0.19869	-399.248														-0.12228	4.72192																2.0239	-0.02383	2.0391	-0.14706	2.61651	-0.22064
-0.13354	-362.177		-0.38973	-376.885		-0.44912	-318.849		-0.19883	-399.799														-0.12221	4.7381																2.0255	-0.02381	2.0407	-0.14708	2.61868	-0.22064
-0.13364	-362.572		-0.38998	-377.542		-0.44948	-319.266		-0.19898	-400.303														-0.12231	4.74317																2.0271	-0.02382	2.0423	-0.1471	2.62086	-0.22064
-0.13385	-362.353		-0.39023	-378.176		-0.44972	-320.04		-0.19915	-400.757														-0.12253	4.74036																2.0287	-0.02381	2.0439	-0.14716	2.62303	-0.22059
-0.13378	-363.628		-0.39049	-378.784		-0.44988	-321.001		-0.19933	-401.106														-0.12245	4.75672																2.0303	-0.02377	2.0455	-0.14712	2.62521	-0.22061
-0.13351	-365.869		-0.39074	-379.446		-0.45012	-321.744		-0.19951	-401.47														-0.12219	4.78547																2.0319	-0.02386	2.0471	-0.14715	2.62739	-0.22057
-0.13354	-366.605		-0.39094	-380.175		-0.45041	-322.313		-0.19964	-402.086														-0.12222	4.79491																2.0335	-0.02382	2.0487	-0.14723	2.62956	-0.22061
-0.13375	-366.37		-0.39113	-380.998		-0.45076	-322.748		-0.19975	-402.767														-0.12244	4.7919																2.0351	-0.02385	2.0503	-0.14714	2.63174	-0.22058
-0.134	-366.014		-0.39134	-381.782		-0.45116	-323.08		-0.19993	-403.205														-0.12269	4.78733																2.0367	-0.02378	2.0519	-0.14712	2.63391	-0.22058
-0.13421	-365.856		-0.39138	-382.996		-0.45156	-323.413		-0.20011	-403.568														-0.1229	4.78531																2.0383	-0.02382	2.0535	-0.14709	2.63609	-0.22061
-0.13441	-365.73		-0.39131	-384.529		-0.45195	-323.749		-0.20029	-403.985														-0.12311	4.78369																2.0399	-0.02382	2.0551	-0.14713	2.63827	-0.22059
-0.13463	-365.527		-0.39144	-385.49		-0.45227	-324.255		-0.20044	-404.51														-0.12332	4.78108																2.0415	-0.02375	2.0567	-0.14714	2.64044	-0.22062
-0.1347	-366.054		-0.39171	-386.106		-0.45251	-325.008		-0.20052	-405.336														-0.1234	4.78785																2.0431	-0.02376	2.0583	-0.14722	2.64262	-0.22062
-0.13462	-367.372		-0.39194	-386.781		-0.45276	-325.749		-0.20059	-406.301														-0.12332	4.80475																2.0447	-0.02385	2.0599	-0.14715	2.64479	-0.22072
-0.13462	-368.244		-0.39218	-387.447		-0.45307	-326.309		-0.20068	-407.09														-0.12332	4.81594																2.0463	-0.02391	2.0615	-0.14719	2.64697	-0.22068
-0.13463	-369.068		-0.39244	-388.084		-0.45342	-326.73		-0.20083	-407.616														-0.12334	4.82651																2.0479	-0.02386	2.0631	-0.14717	2.64915	-0.22067
-0.13452	-370.525		-0.39265	-388.811		-0.45378	-327.109		-0.20099	-408.047														-0.12323	4.84521																2.0495	-0.02391	2.0647	-0.14713	2.65132	-0.22068
-0.13454	-371.304		-0.39287	-389.559		-0.45412	-327.615		-0.20113	-408.603														-0.12325	4.8552																2.0511	-0.02388	2.0663	-0.14715	2.6535	-0.22063
-0.13473	-371.209		-0.39308	-390.285		-0.45439	-328.284		-0.20129	-409.125														-0.12345	4.85399																2.0527	-0.02382	2.0679	-0.14718	2.65567	-0.22062
-0.13496	-370.969		-0.39332	-391.002		-0.45465	-329		-0.20144	-409.64														-0.12368	4.85091																2.0543	-0.02378	2.0695	-0.14717	2.65785	-0.22065
-0.13512	-371.048		-0.39353	-391.747		-0.45494	-329.62		-0.20156	-410.304														-0.12384	4.85191																2.0559	-0.02385	2.0711	-0.14721	2.66003	-0.2206
-0.1352	-371.54		-0.39374	-392.457		-0.45528	-330.048		-0.20167	-411.012														-0.12392	4.85823																2.0575	-0.02381	2.0727	-0.14724	2.6622	-0.22062
-0.13527	-372.038		-0.39407	-392.896		-0.45564	-330.462		-0.2018	-411.629														-0.124	4.86462																2.0591	-0.02381	2.0743	-0.14728	2.66438	-0.22059
-0.13535	-372.542		-0.39443	-393.23		-0.45598	-330.925		-0.20193	-412.233														-0.12408	4.87108																2.0607	-0.02375	2.0759	-0.14734	2.66655	-0.22064
-0.13539	-373.2		-0.39467	-393.901		-0.45626	-331.545		-0.20207	-412.804														-0.12412	4.87953																2.0623	-0.02381	2.0775	-0.1472	2.66873	-0.22064
-0.13545	-373.781		-0.39481	-394.813		-0.45649	-332.31		-0.20224	-413.201														-0.12418	4.88698																2.0639	-0.02388	2.0791	-0.14717	2.67091	-0.22063
-0.13551	-374.355		-0.395	-395.605		-0.45676	-332.926		-0.20242	-413.565														-0.12424	4.89435																2.0655	-0.02387	2.0807	-0.14722	2.67308	-0.2206
-0.13561	-374.678		-0.39522	-396.299		-0.4571	-333.378		-0.20256	-414.081														-0.12435	4.89849																2.0671	-0.02386	2.0823	-0.14725	2.67526	-0.22064
-0.13582	-374.519		-0.39546	-396.963		-0.45743	-333.883		-0.2027	-414.68														-0.12456	4.89645																2.0687	-0.02382	2.0839	-0.14727	2.67743	-0.2207
-0.13597	-374.622		-0.39573	-397.574		-0.45774	-334.455		-0.20283	-415.287														-0.12472	4.89778																2.0703	-0.02384	2.0855	-0.1472	2.67961	-0.22064
-0.13608	-374.993		-0.396	-398.16		-0.45807	-334.943		-0.20296	-415.892														-0.12482	4.90254																2.0719	-0.02388	2.0871	-0.14719	2.68179	-0.22066
-0.13629	-374.812		-0.39627	-398.743		-0.45843	-335.355		-0.20311	-416.424														-0.12504	4.90021																2.0735	-0.02386	2.0887	-0.14716	2.68396	-0.2207
-0.13657	-374.297		-0.39637	-399.813		-0.45879	-335.755		-0.20322	-417.152														-0.12532	4.8936																2.0751	-0.02387	2.0903	-0.14721	2.68614	-0.22059
-0.13663	-374.87		-0.39635	-401.193		-0.45916	-336.167		-0.20328	-418.166														-0.12538	4.90095																2.0767	-0.02388	2.0919	-0.14727	2.68831	-0.22067
-0.13636	-377.109		-0.3965	-402.117		-0.45954	-336.534		-0.20338	-418.921														-0.12512	4.92969																2.0783	-0.02385	2.0935	-0.1473	2.69049	-0.22063
-0.13616	-379.006		-0.39674	-402.769		-0.45988	-336.945		-0.20356	-419.254														-0.12492	4.95402																2.0799	-0.02389	2.0951	-0.14736	2.69267	-0.22064
-0.13628	-379.286		-0.39693	-403.587		-0.46015	-337.61		-0.20377	-419.475														-0.12505	4.95762																2.0815	-0.02392	2.0967	-0.14733	2.69484	-0.22069
-0.1365	-379.068		-0.39703	-404.631		-0.46039	-338.419		-0.20395	-419.847														-0.12527	4.95482																2.0831	-0.02389	2.0983	-0.14728	2.69702	-0.22062
-0.13671	-378.918		-0.39716	-405.625		-0.46065	-339.148		-0.20411	-420.361														-0.12548	4.95289																2.0847	-0.02382	2.0999	-0.14729	2.69919	-0.22063
-0.13681	-379.291		-0.39737	-406.368		-0.46093	-339.777		-0.20428	-420.794														-0.12558	4.95768																2.0863	-0.0239	2.1015	-0.14728	2.70137	-0.22069
-0.13679	-380.293		-0.39767	-406.876		-0.46123	-340.359		-0.20445	-421.193														-0.12556	4.97054																2.0879	-0.02389	2.1031	-0.14729	2.70355	-0.22067
-0.13678	-381.191		-0.39796	-407.377		-0.46153	-340.918		-0.20458	-421.786														-0.12556	4.98206																2.0895	-0.02387	2.1047	-0.14733	2.70572	-0.22068
-0.13687	-381.641		-0.39823	-407.981		-0.4618	-341.606		-0.20469	-422.53														-0.12565	4.98783																2.0911	-0.02389	2.1063	-0.14737	2.7079	-0.22072
-0.13706	-381.579		-0.39844	-408.73		-0.46194	-342.659		-0.20481	-423.196														-0.12584	4.98703																2.0927	-0.02391	2.1079	-0.14736	2.71007	-0.22067
-0.1372	-381.735		-0.39863	-409.52		-0.46205	-343.752		-0.20493	-423.832														-0.12599	4.98904																2.0943	-0.02389	2.1095	-0.14725	2.71225	-0.22066
-0.13729	-382.139		-0.39885	-410.22		-0.4623	-344.442		-0.20506	-424.429														-0.12608	4.99422																2.0959	-0.02387	2.1111	-0.1473	2.71443	-0.22067
-0.13747	-382.1		-0.39909	-410.897		-0.46266	-344.847		-0.20521	-424.927														-0.12626	4.99372																2.0975	-0.02387	2.1127	-0.14733	2.7166	-0.22068
-0.1377	-381.848		-0.39931	-411.636		-0.46306	-345.161		-0.20535	-425.5														-0.12649	4.99048																2.0991	-0.02383	2.1143	-0.1474	2.71878	-0.22063
-0.13777	-382.418		-0.39954	-412.357		-0.46345	-345.521		-0.2055	-426.087														-0.12656	4.9978																2.1007	-0.02388	2.1159	-0.14739	2.72095	-0.22064
-0.13769	-383.689		-0.39977	-413.075		-0.46379	-346		-0.20563	-426.716														-0.12649	5.0141																2.1023	-0.02393	2.1175	-0.14739	2.72313	-0.22061
-0.13764	-384.824		-0.39999	-413.789		-0.46397	-346.926		-0.20573	-427.431														-0.12644	5.02867																2.1039	-0.02389	2.1191	-0.14734	2.72531	-0.22063
-0.13771	-385.371		-0.40023	-414.449		-0.46403	-348.204		-0.20589	-427.925														-0.12651	5.03568																2.1055	-0.02386	2.1207	-0.14732	2.72748	-0.22062
-0.13785	-385.547		-0.4005	-415.047		-0.46423	-349.058		-0.20607	-428.282														-0.12666	5.03795																2.1071	-0.02391	2.1223	-0.14732	2.72966	-0.22066
-0.13799	-385.72		-0.40078	-415.6		-0.46459	-349.485		-0.20624	-428.724														-0.1268	5.04017																2.1087	-0.0239	2.1239	-0.14736	2.73183	-0.22066
-0.13817	-385.668		-0.40102	-416.263		-0.46492	-349.964		-0.20639	-429.223														-0.12699	5.0395																2.1103	-0.02394	2.1255	-0.14735	2.73401	-0.2206
-0.13836	-385.599		-0.40121	-417.046		-0.46521	-350.536		-0.20651	-429.849														-0.12717	5.03861																2.1119	-0.02396	2.1271	-0.14733	2.73619	-0.22063
-0.13846	-385.978		-0.4014	-417.867		-0.46557	-350.945		-0.20664	-430.5														-0.12728	5.04347																2.1135	-0.02401	2.1287	-0.14736	2.73836	-0.22061
-0.1385	-386.648		-0.40163	-418.589		-0.46591	-351.432		-0.20678	-431.05														-0.12733	5.05207																2.1151	-0.02399	2.1303	-0.14735	2.74054	-0.22067
-0.13861	-386.995		-0.40192	-419.117		-0.46616	-352.164		-0.20692	-431.672														-0.12744	5.05652																2.1167	-0.02396	2.1319	-0.14731	2.74271	-0.22072
-0.13867	-387.623		-0.40223	-419.581		-0.46645	-352.779		-0.20702	-432.381														-0.12749	5.06458																2.1183	-0.0239	2.1335	-0.14734	2.74489	-0.22064
-0.13858	-388.934		-0.40252	-420.086		-0.4668	-353.189		-0.20715	-433.002														-0.12741	5.0814																2.1199	-0.02387	2.1351	-0.14738	2.74707	-0.2206
-0.13856	-389.912		-0.40275	-420.785		-0.46718	-353.53		-0.20733	-433.385														-0.12739	5.09395																2.1215	-0.02384	2.1367	-0.14744	2.74924	-0.22061
-0.13864	-390.378		-0.40289	-421.742		-0.46756	-353.894		-0.20752	-433.706														-0.12748	5.09993																2.1231	-0.02389	2.1383	-0.14744	2.75142	-0.22058
-0.13869	-391.011		-0.40303	-422.678		-0.46791	-354.321		-0.20768	-434.13														-0.12753	5.10805																2.1247	-0.02388	2.1399	-0.14746	2.75359	-0.22064
-0.13875	-391.598		-0.40324	-423.388		-0.46824	-354.774		-0.20778	-434.88														-0.12759	5.11558																2.1263	-0.02387	2.1415	-0.14744	2.75577	-0.22062
-0.1389	-391.719		-0.40345	-424.112		-0.46856	-355.28		-0.20785	-435.793														-0.12774	5.11714																2.1279	-0.02395	2.1431	-0.14736	2.75795	-0.22063
-0.13916	-391.236		-0.40362	-424.962		-0.46879	-356.029		-0.20799	-436.345														-0.12801	5.11093																2.1295	-0.02397	2.1447	-0.14739	2.76012	-0.22058
-0.13946	-390.6		-0.40384	-425.677		-0.46895	-357.003		-0.20816	-436.723														-0.12831	5.10277																2.1311	-0.02393	2.1463	-0.14739	2.7623	-0.2206
-0.13975	-389.998		-0.40411	-426.27		-0.46918	-357.81		-0.2083	-437.29														-0.1286	5.09505																2.1327	-0.02394	2.1479	-0.14744	2.76447	-0.22064
-0.13995	-389.889		-0.40439	-426.84		-0.4695	-358.342		-0.20843	-437.962														-0.12881	5.09366																2.1343	-0.02394	2.1495	-0.14745	2.76665	-0.22064
-0.13985	-391.285		-0.40464	-427.487		-0.46987	-358.738		-0.20859	-438.416														-0.12871	5.11157																2.1359	-0.0239	2.1511	-0.14749	2.76883	-0.22066
-0.13958	-393.557		-0.40485	-428.238		-0.47027	-359.023		-0.20879	-438.684														-0.12844	5.14072																2.1375	-0.02388	2.1527	-0.14748	2.771	-0.22065
-0.13955	-394.612		-0.40514	-428.807		-0.47067	-359.312		-0.20899	-439.012														-0.12841	5.15426																2.1391	-0.02393	2.1543	-0.14742	2.77318	-0.22069
-0.1397	-394.735		-0.40542	-429.368		-0.47096	-359.939		-0.20916	-439.388														-0.12857	5.15583																2.1407	-0.02389	2.1559	-0.14748	2.77535	-0.22068
-0.13975	-395.349		-0.40544	-430.634		-0.47118	-360.748		-0.2093	-439.924														-0.12862	5.16371																2.1423	-0.02394	2.1575	-0.14755	2.77753	-0.22065
-0.13987	-395.636		-0.40536	-432.132		-0.47148	-361.301		-0.20939	-440.772														-0.12874	5.16739																2.1439	-0.02399	2.1591	-0.14757	2.77971	-0.22068
-0.14014	-395.147		-0.40552	-433.048		-0.47186	-361.663		-0.20947	-441.645														-0.12902	5.16112																2.1455	-0.02384	2.1607	-0.14744	2.78188	-0.22057
-0.14028	-395.369		-0.4058	-433.638		-0.47226	-361.988		-0.20959	-442.369														-0.12915	5.16397																2.1471	-0.0239	2.1623	-0.14746	2.78406	-0.22063
-0.14001	-397.608		-0.40605	-434.286		-0.47263	-362.389		-0.20973	-442.925														-0.12889	5.19269																2.1487	-0.02388	2.1639	-0.14749	2.78623	-0.22064
-0.13974	-399.875		-0.40625	-435.049		-0.47288	-363.131		-0.2099	-443.34														-0.12863	5.22179																2.1503	-0.02396	2.1655	-0.14749	2.78841	-0.22064
-0.13986	-400.156		-0.40647	-435.77		-0.4731	-363.931		-0.20998	-444.214														-0.12875	5.22538																2.1519	-0.024	2.1671	-0.14753	2.79059	-0.22068
-0.14009	-399.869		-0.40671	-436.45		-0.47346	-364.337		-0.20983	-446.222														-0.12898	5.22171																2.1535	-0.02396	2.1687	-0.14758	2.79276	-0.22063
-0.14022	-400.137		-0.40694	-437.144		-0.4738	-364.815		-0.20964	-448.426														-0.12911	5.22514																2.1551	-0.02394	2.1703	-0.14757	2.79494	-0.22065
-0.14037	-400.24		-0.40721	-437.735		-0.47402	-365.576		-0.20965	-449.655														-0.12926	5.22647																2.1567	-0.02392	2.1719	-0.14763	2.79711	-0.22064
-0.14063	-399.776		-0.40749	-438.275		-0.47431	-366.174		-0.20974	-450.424														-0.12953	5.22051																2.1583	-0.02386	2.1735	-0.14761	2.79929	-0.22065
-0.14051	-401.267		-0.40773	-438.919		-0.47469	-366.511		-0.2098	-451.381														-0.12941	5.23964																2.1599	-0.02397	2.1751	-0.14754	2.80147	-0.22069
-0.14004	-404.553		-0.40796	-439.66		-0.47507	-366.893		-0.20986	-452.376														-0.12894	5.2818																2.1615	-0.024	2.1767	-0.1476	2.80364	-0.22062
-0.13989	-406.228		-0.40818	-440.367		-0.47529	-367.732		-0.20995	-453.181														-0.12879	5.30329																2.1631	-0.02395	2.1783	-0.14765	2.80582	-0.22063
-0.14012	-405.984		-0.4084	-441.109		-0.47547	-368.703		-0.21008	-453.85														-0.12902	5.30016																2.1647	-0.02392	2.1799	-0.14758	2.80799	-0.22067
-0.1404	-405.417		-0.40858	-441.945		-0.47571	-369.424		-0.21021	-454.459														-0.12931	5.29289																2.1663	-0.024	2.1815	-0.14764	2.81017	-0.22067
-0.14057	-405.436		-0.40879	-442.681		-0.47599	-370.067		-0.21034	-455.093														-0.12948	5.29314																2.1679	-0.024	2.1831	-0.14761	2.81235	-0.22069
-0.14073	-405.516		-0.4091	-443.18		-0.47633	-370.558		-0.21047	-455.714														-0.12965	5.29416																2.1695	-0.02391	2.1847	-0.14767	2.81452	-0.22059
-0.14092	-405.439		-0.4094	-443.687		-0.47671	-370.892		-0.2106	-456.292														-0.12984	5.29317																2.1711	-0.02398	2.1863	-0.1476	2.8167	-0.22065
-0.141	-405.905		-0.4096	-444.477		-0.47707	-371.289		-0.21068	-457.196														-0.12993	5.29914																2.1727	-0.02397	2.1879	-0.14764	2.81887	-0.22059
-0.14108	-406.429		-0.40976	-445.329		-0.47725	-372.197		-0.21065	-458.57														-0.13	5.30588																2.1743	-0.02388	2.1895	-0.14768	2.82105	-0.22061
-0.14125	-406.398		-0.40999	-446.028		-0.47742	-373.174		-0.21063	-459.949														-0.13018	5.30547																2.1759	-0.02391	2.1911	-0.14766	2.82323	-0.22058
-0.14138	-406.626		-0.41026	-446.599		-0.47777	-373.614		-0.21063	-461.231														-0.13031	5.3084																2.1775	-0.02394	2.1927	-0.14756	2.8254	-0.22058
-0.14138	-407.507		-0.41058	-447.093		-0.47814	-373.99		-0.21064	-462.442														-0.13032	5.3197																2.1791	-0.024	2.1943	-0.14758	2.82758	-0.22063
-0.14137	-408.471		-0.41088	-447.596		-0.47848	-374.474		-0.21071	-463.359														-0.13031	5.33207																2.1807	-0.024	2.1959	-0.14761	2.82975	-0.22059
-0.14141	-409.134		-0.41106	-448.396		-0.47885	-374.838		-0.21085	-463.885														-0.13035	5.34057																2.1823	-0.02402	2.1975	-0.14764	2.83193	-0.2206
-0.14154	-409.357		-0.41117	-449.413		-0.47918	-375.327		-0.21105	-464.151														-0.13049	5.34344																2.1839	-0.02409	2.1991	-0.14767	2.83411	-0.2206
-0.14167	-409.595		-0.41133	-450.298		-0.47939	-376.152		-0.21127	-464.336														-0.13062	5.3465																2.1855	-0.02388	2.2007	-0.14772	2.83628	-0.22058
-0.14175	-410.079		-0.41156	-451.003		-0.47963	-376.907		-0.21147	-464.604														-0.1307	5.3527																2.1871	-0.02391	2.2023	-0.14766	2.83846	-0.22064
-0.14187	-410.355		-0.41177	-451.733		-0.47995	-377.401		-0.21165	-464.953														-0.13082	5.35624																2.1887	-0.02392	2.2039	-0.14768	2.84063	-0.22065
-0.14204	-410.383		-0.41196	-452.475		-0.4803	-377.775		-0.21181	-465.38														-0.13099	5.3566																2.1903	-0.02395	2.2055	-0.14771	2.84281	-0.22057
-0.14222	-410.315		-0.41223	-453.058		-0.48066	-378.189		-0.21195	-465.928														-0.13117	5.35573																2.1919	-0.02395	2.2071	-0.14763	2.84499	-0.22057
-0.1424	-410.26		-0.41254	-453.544		-0.48087	-379.021		-0.2121	-466.444														-0.13136	5.35503																2.1935	-0.02399	2.2087	-0.14767	2.84716	-0.22062
-0.14252	-410.532		-0.41283	-454.093		-0.48095	-380.267		-0.21226	-466.965														-0.13148	5.35851																2.1951	-0.02403	2.2103	-0.14769	2.84934	-0.22065
-0.14259	-411.098		-0.41304	-454.843		-0.48094	-381.758		-0.21238	-467.618														-0.13155	5.36578																2.1967	-0.02399	2.2119	-0.14764	2.85151	-0.22064
-0.14269	-411.496		-0.41323	-455.661		-0.48096	-383.159		-0.21247	-468.41														-0.13165	5.37088																2.1983	-0.02398	2.2135	-0.14764	2.85369	-0.22064
-0.14278	-411.888		-0.41338	-456.567		-0.48117	-384		-0.2126	-469.048														-0.13175	5.37591																2.1999	-0.02399	2.2151	-0.14769	2.85587	-0.22059
-0.14282	-412.6		-0.41354	-457.494		-0.48152	-384.428		-0.2128	-469.316														-0.13179	5.38505																2.2015	-0.02397	2.2167	-0.14775	2.85804	-0.22062
-0.14279	-413.64		-0.41378	-458.116		-0.48192	-384.731		-0.21299	-469.66														-0.13176	5.39839																2.2031	-0.02401	2.2183	-0.14772	2.86022	-0.22065
-0.1428	-414.486		-0.41411	-458.54		-0.48227	-385.16		-0.21315	-470.115														-0.13177	5.40925																2.2047	-0.02401	2.2199	-0.14777	2.86239	-0.22063
-0.14294	-414.623		-0.41439	-459.096		-0.48259	-385.642		-0.21331	-470.544														-0.13192	5.411																2.2063	-0.02406	2.2215	-0.14775	2.86457	-0.22065
-0.14318	-414.273		-0.41462	-459.819		-0.48283	-386.429		-0.21347	-471.085														-0.13217	5.40651																2.2079	-0.02398	2.2231	-0.14767	2.86675	-0.22062
-0.1434	-414.083		-0.41484	-460.567		-0.48299	-387.446		-0.21361	-471.644														-0.13239	5.40407																2.2095	-0.02395	2.2247	-0.14768	2.86892	-0.22066
-0.14359	-414.028		-0.41507	-461.262		-0.48331	-387.99		-0.21376	-472.181														-0.13257	5.40337																2.2111	-0.02401	2.2263	-0.14772	2.8711	-0.22068
-0.14374	-414.153		-0.41526	-462.052		-0.48367	-388.346		-0.21391	-472.686														-0.13273	5.40498																2.2127	-0.02402	2.2279	-0.14773	2.87327	-0.22071
-0.14377	-414.883		-0.41538	-463.016		-0.48399	-388.88		-0.21408	-473.096														-0.13276	5.41433																2.2143	-0.02403	2.2295	-0.14781	2.87545	-0.22067
-0.14377	-415.756		-0.41556	-463.863		-0.48424	-389.593		-0.21427	-473.418														-0.13277	5.42554																2.2159	-0.02404	2.2311	-0.14776	2.87763	-0.22058
-0.14383	-416.32		-0.41577	-464.612		-0.48453	-390.247		-0.21446	-473.725														-0.13283	5.43277																2.2175	-0.02402	2.2327	-0.14779	2.8798	-0.22067
-0.14392	-416.773		-0.41594	-465.458		-0.48488	-390.656		-0.2146	-474.272														-0.13292	5.43859																2.2191	-0.02402	2.2343	-0.14781	2.88198	-0.22062
-0.14394	-417.511		-0.41593	-466.797		-0.48524	-391.029		-0.21472	-474.91														-0.13295	5.44806																2.2207	-0.02405	2.2359	-0.14779	2.88415	-0.2206
-0.14389	-418.647		-0.41581	-468.429		-0.48558	-391.484		-0.21488	-475.365														-0.1329	5.46263																2.2223	-0.02401	2.2375	-0.14784	2.88633	-0.22062
-0.14392	-419.404		-0.4159	-469.513		-0.48592	-391.975		-0.21507	-475.713														-0.13293	5.47234																2.2239	-0.02408	2.2391	-0.14781	2.88851	-0.22057
-0.14409	-419.458		-0.41611	-470.298		-0.48614	-392.793		-0.21526	-476.052														-0.1331	5.47304																2.2255	-0.02399	2.2407	-0.14779	2.89068	-0.22059
-0.14432	-419.15		-0.41632	-471.072		-0.48631	-393.8		-0.21538	-476.714														-0.13334	5.46909																2.2271	-0.02408	2.2423	-0.14776	2.89286	-0.2206
-0.14451	-419.082		-0.4166	-471.611		-0.48652	-394.595		-0.21548	-477.475														-0.13353	5.46821																2.2287	-0.02405	2.2439	-0.14778	2.89503	-0.22056
-0.14458	-419.592		-0.41692	-472.046		-0.48681	-395.208		-0.21562	-478.081														-0.1336	5.47475																2.2303	-0.02396	2.2455	-0.14778	2.89721	-0.22062
-0.14454	-420.71		-0.41726	-472.484		-0.48714	-395.708		-0.2157	-478.924														-0.13357	5.4891																2.2319	-0.02398	2.2471	-0.14784	2.89939	-0.2206
-0.14453	-421.649		-0.41757	-472.954		-0.48746	-396.238		-0.21577	-479.833														-0.13356	5.50114																2.2335	-0.02406	2.2487	-0.14789	2.90156	-0.2206
-0.14471	-421.611		-0.41771	-473.864		-0.48772	-396.92		-0.21588	-480.514														-0.13374	5.50066																2.2351	-0.02406	2.2503	-0.14783	2.90374	-0.22064
-0.14502	-420.96		-0.41767	-475.254		-0.48795	-397.685		-0.21605	-480.968														-0.13405	5.4923																2.2367	-0.02401	2.2519	-0.14782	2.90591	-0.22074
-0.14531	-420.349		-0.41758	-476.834		-0.48823	-398.32		-0.2162	-481.489														-0.13434	5.48447																2.2383	-0.02406	2.2535	-0.14783	2.90809	-0.22065
-0.14542	-420.687		-0.41761	-478.096		-0.48857	-398.819		-0.21632	-482.185														-0.13446	5.48881																2.2399	-0.02398	2.2551	-0.14789	2.91027	-0.22057
-0.14542	-421.564		-0.41785	-478.781		-0.48888	-399.354		-0.21644	-482.833														-0.13446	5.50006																2.2415	-0.024	2.2567	-0.14787	2.91244	-0.22064
-0.14556	-421.752		-0.41815	-479.297		-0.48925	-399.74		-0.21658	-483.385														-0.1346	5.50247																2.2431	-0.02401	2.2583	-0.14791	2.91462	-0.22055
-0.14576	-421.606		-0.41847	-479.719		-0.48965	-400.014		-0.21673	-483.915														-0.1348	5.50059																2.2447	-0.02401	2.2599	-0.14791	2.91679	-0.22063
-0.14574	-422.563		-0.41873	-480.348		-0.48998	-400.507		-0.21689	-484.34														-0.13479	5.51288																2.2463	-0.02403	2.2615	-0.14715	2.91897	-0.22059
-0.14561	-424.128		-0.41879	-481.466		-0.49028	-401.079		-0.21708	-484.666														-0.13466	5.53296																2.2479	-0.02407	2.2631	-0.14725	2.92115	-0.2206
-0.14571	-424.512		-0.41885	-482.634		-0.4906	-401.609		-0.21725	-485.096														-0.13476	5.53788																2.2495	-0.02402	2.2647	-0.1473	2.92332	-0.22066
-0.14579	-424.967		-0.419	-483.516		-0.49091	-402.13		-0.21738	-485.704														-0.13485	5.54372																2.2511	-0.02404	2.2663	-0.14731	2.9255	-0.22062
-0.14577	-425.925		-0.41927	-484.071		-0.49126	-402.513		-0.21751	-486.243														-0.13483	5.55601																2.2527	-0.02405	2.2679	-0.14727	2.92767	-0.22064
-0.1459	-426.112		-0.41963	-484.389		-0.49163	-402.849		-0.21768	-486.648														-0.13497	5.55841																2.2543	-0.02403	2.2695	-0.14731	2.92985	-0.22075
-0.14604	-426.351		-0.41999	-484.726		-0.49198	-403.315		-0.21786	-487.056														-0.1351	5.56148																2.2559	-0.0241	2.2711	-0.14733	2.93203	-0.22064
-0.14602	-427.329		-0.42028	-485.292		-0.49233	-403.762		-0.21801	-487.58														-0.13509	5.57403																2.2575	-0.02411	2.2727	-0.14736	2.9342	-0.2207
-0.1461	-427.821		-0.42046	-486.133		-0.49272	-404.084		-0.21813	-488.27														-0.13517	5.58034																2.2591	-0.02413	2.2743	-0.14735	2.93638	-0.22067
-0.14625	-427.954		-0.42059	-487.101		-0.49314	-404.324		-0.21825	-488.902														-0.13532	5.58204																2.2607	-0.02411	2.2759	-0.14739	2.93855	-0.22065
-0.14631	-428.508		-0.42079	-487.882		-0.4935	-404.741		-0.21841	-489.373														-0.13539	5.58915																2.2623	-0.02412	2.2775	-0.14742	2.94073	-0.22067
-0.14642	-428.825		-0.42108	-488.443		-0.49369	-405.638		-0.21857	-489.85														-0.13551	5.59321																2.2639	-0.02407	2.2791	-0.14743	2.94291	-0.22059
-0.14655	-429.119		-0.42128	-489.218		-0.49387	-406.583		-0.21874	-490.277														-0.13563	5.59699																2.2655	-0.02407	2.2807	-0.14734	2.94508	-0.22065
-0.1466	-429.707		-0.42139	-490.229		-0.49417	-407.164		-0.21892	-490.629														-0.13569	5.60453																2.2671	-0.02403	2.2823	-0.14739	2.94726	-0.22057
-0.14678	-429.675		-0.42157	-491.065		-0.49453	-407.553		-0.21905	-491.255														-0.13587	5.60413																2.2687	-0.02408	2.2839	-0.14741	2.94943	-0.22064
-0.14699	-429.525		-0.42181	-491.758		-0.49485	-408.116		-0.21916	-492.006														-0.13608	5.6022																2.2703	-0.02415	2.2855	-0.14746	2.95161	-0.22065
-0.14704	-430.132		-0.42206	-492.387		-0.49503	-409.053		-0.21931	-492.524														-0.13614	5.60999																2.2719	-0.02402	2.2871	-0.14746	2.95379	-0.22059
-0.14701	-431.226		-0.42232	-493.035		-0.49525	-409.888		-0.21949	-492.933														-0.1361	5.62402																2.2735	-0.02404	2.2887	-0.14754	2.95596	-0.22065
-0.14706	-431.862		-0.42254	-493.761		-0.49562	-410.265		-0.21964	-493.444														-0.13616	5.63218																2.2751	-0.024	2.2903	-0.14753	2.95814	-0.22061
-0.1472	-432.008		-0.42279	-494.381		-0.49605	-410.464		-0.21978	-493.999														-0.13631	5.63406																2.2767	-0.02406	2.2919	-0.14754	2.96031	-0.2207
-0.14728	-432.51		-0.42303	-495.071		-0.49649	-410.64		-0.21995	-494.405														-0.13638	5.64051																2.2783	-0.02409	2.2935	-0.14756	2.96249	-0.22062
-0.14734	-433.1		-0.42312	-496.149		-0.49683	-411.089		-0.22012	-494.829														-0.13645	5.64807																2.2799	-0.02407	2.2951	-0.14751	2.96467	-0.22063
-0.14748	-433.264		-0.42314	-497.378		-0.49704	-411.929		-0.22021	-495.637														-0.13659	5.65017																2.2815	-0.02407	2.2967	-0.14757	2.96684	-0.22067
-0.14757	-433.684		-0.42322	-498.449		-0.49721	-412.864		-0.22026	-496.634														-0.13668	5.65556																2.2831	-0.02406	2.2983	-0.14761	2.96902	-0.22067
-0.14746	-435.125		-0.42342	-499.241		-0.4974	-413.776		-0.22037	-497.374														-0.13658	5.67405																2.2847	-0.02409	2.2999	-0.14754	2.97119	-0.22077
-0.1473	-436.792		-0.4237	-499.828		-0.49759	-414.698		-0.22053	-497.857														-0.13642	5.69544																2.2863	-0.02405	2.3015	-0.14756	2.97337	-0.22062
-0.14725	-437.959		-0.42396	-500.454		-0.49775	-415.722		-0.22071	-498.251														-0.13638	5.71041																2.2879	-0.02411	2.3031	-0.14764	2.97555	-0.22062
-0.14732	-438.523		-0.42409	-501.462		-0.49783	-416.923		-0.22089	-498.608														-0.13644	5.71765																2.2895	-0.02412	2.3047	-0.14765	2.97772	-0.22064
-0.14759	-438.016		-0.42419	-502.517		-0.49798	-417.945		-0.22106	-499.01														-0.13672	5.71114																2.2911	-0.02409	2.3063	-0.14764	2.9799	-0.2206
-0.148	-436.836		-0.42439	-503.275		-0.4983	-418.471		-0.22122	-499.525														-0.13713	5.696																2.2927	-0.02413	2.3079	-0.14757	2.98207	-0.22066
-0.14834	-436.03		-0.4246	-504.043		-0.4987	-418.765		-0.22136	-500.062														-0.13747	5.68566																2.2943	-0.02411	2.3095	-0.14763	2.98425	-0.22057
-0.14836	-436.778		-0.42484	-504.706		-0.49912	-418.996		-0.22153	-500.468														-0.1375	5.69526																2.2959	-0.02403	2.3111	-0.14766	2.98643	-0.22061
-0.14823	-438.33		-0.42513	-505.227		-0.49947	-419.426		-0.22167	-501.061														-0.13737	5.71517																2.2975	-0.02405	2.3127	-0.14766	2.9886	-0.22062
-0.14828	-438.95		-0.42542	-505.74		-0.49973	-420.126		-0.22173	-501.98														-0.13742	5.72312																2.2991	-0.02405	2.3143	-0.14773	2.99078	-0.22062
-0.14845	-438.999		-0.42561	-506.554		-0.50003	-420.697		-0.22182	-502.821														-0.13759	5.72375																2.3007	-0.0241	2.3159	-0.1477	2.99295	-0.22066
-0.14856	-439.307		-0.42561	-507.889		-0.50037	-421.166		-0.22194	-503.485														-0.13771	5.7277																2.3023	-0.02405	2.3175	-0.14764	2.99513	-0.22063
-0.1486	-439.993		-0.42558	-509.301		-0.50067	-421.79		-0.2221	-503.959														-0.13775	5.73651																2.3039	-0.02409	2.3191	-0.1477	2.99731	-0.22062
-0.14866	-440.575		-0.42566	-510.433		-0.50096	-422.398		-0.22231	-504.215														-0.13782	5.74398																2.3055	-0.02415	2.3207	-0.14769	2.99948	-0.22064
-0.14882	-440.638		-0.42578	-511.401		-0.50124	-423.034		-0.22253	-504.363														-0.13798	5.74478																2.3071	-0.02419	2.3223	-0.14768	3.00166	-0.22069
-0.149	-440.613		-0.42595	-512.249		-0.5015	-423.727		-0.22271	-504.733														-0.13816	5.74446																2.3087	-0.02411	2.3239	-0.14775	3.00383	-0.22074
-0.14913	-440.852		-0.42617	-512.964		-0.50184	-424.2		-0.22285	-505.317														-0.13829	5.74754																2.3103	-0.02407	2.3255	-0.14773	3.00601	-0.22067
-0.14919	-441.41		-0.42647	-513.453		-0.50224	-424.462		-0.223	-505.807														-0.13836	5.75469																2.3119	-0.0241	2.3271	-0.14763	3.00819	-0.22068
-0.14928	-441.877		-0.42684	-513.762		-0.50247	-425.214		-0.22312	-506.458														-0.13844	5.76068																2.3135	-0.02415	2.3287	-0.1477	3.01036	-0.22061
-0.14939	-442.16		-0.42645	-516.126		-0.50251	-426.505		-0.22322	-507.21														-0.13856	5.76431																2.3151	-0.02413	2.3303	-0.14773	3.01254	-0.22066
-0.14954	-442.245		-0.42513	-520.985		-0.50264	-427.553		-0.22335	-507.774														-0.13871	5.76541																2.3167	-0.02417	2.3319	-0.14776	3.01471	-0.22064
-0.14968	-442.421		-0.42425	-524.704		-0.50288	-428.315		-0.2235	-508.304														-0.13886	5.76766																2.3183	-0.02415	2.3335	-0.14784	3.01689	-0.22062
-0.14977	-442.84		-0.42415	-526.335		-0.50319	-428.857		-0.22365	-508.82														-0.13895	5.77304																2.3199	-0.0241	2.3351	-0.14776	3.01907	-0.22068
-0.14983	-443.48		-0.42433	-527.147		-0.50353	-429.332		-0.22379	-509.439														-0.13901	5.78124																2.3215	-0.02412	2.3367	-0.14775	3.02124	-0.22059
-0.1498	-444.518		-0.42465	-527.583		-0.50375	-430.137		-0.22386	-510.346														-0.13898	5.79457																2.3231	-0.02414	2.3383	-0.14777	3.02342	-0.22065
-0.14988	-444.985		-0.42502	-527.916		-0.50382	-431.434		-0.22393	-511.26														-0.13907	5.80056																2.3247	-0.02415	2.3399	-0.14772	3.02559	-0.22069
-0.15007	-444.883		-0.42537	-528.324		-0.50387	-432.728		-0.22405	-511.929														-0.13926	5.79925																2.3263	-0.0241	2.3415	-0.14776	3.02777	-0.22063
-0.15025	-444.919		-0.42562	-528.928		-0.50411	-433.499		-0.22421	-512.416														-0.13944	5.79972																2.3279	-0.02407	2.3431	-0.14775	3.02995	-0.22063
-0.15039	-445.067		-0.42582	-529.704		-0.50445	-433.952		-0.22438	-512.794														-0.13959	5.80161																2.3295	-0.02401	2.3447	-0.14777	3.03212	-0.22062
-0.15039	-445.959		-0.42604	-530.406		-0.50468	-434.705		-0.22456	-513.191														-0.13958	5.81306																2.3311	-0.02408	2.3463	-0.14781	3.0343	-0.22074
-0.15021	-447.765		-0.42628	-531.091		-0.50486	-435.661		-0.22472	-513.666														-0.13941	5.83623																2.3327	-0.02411	2.3479	-0.14784	3.03647	-0.22067
-0.14996	-449.943		-0.42653	-531.766		-0.50517	-436.202		-0.22487	-514.191														-0.13916	5.86417																2.3343	-0.0241	2.3495	-0.14787	3.03865	-0.22066
-0.14983	-451.506		-0.42679	-532.387		-0.50559	-436.441		-0.225	-514.784														-0.13903	5.88423																2.3359	-0.02412	2.3511	-0.14794	3.04083	-0.22068
-0.14998	-451.63		-0.42698	-533.187		-0.50597	-436.83		-0.22515	-515.296														-0.13918	5.88581																2.3375	-0.0241	2.3527	-0.14794	3.043	-0.22061
-0.15007	-451.997		-0.42716	-534.011		-0.50626	-437.445		-0.22531	-515.811														-0.13929	5.89053																2.3391	-0.02413	2.3543	-0.14788	3.04518	-0.2206
-0.15009	-452.794		-0.42742	-534.642		-0.50657	-437.974		-0.22539	-516.645														-0.13931	5.90076																2.3407	-0.02411	2.3559	-0.14788	3.04735	-0.22061
-0.15027	-452.754		-0.42769	-535.235		-0.5069	-438.468		-0.22549	-517.409														-0.13949	5.90024																2.3423	-0.02413	2.3575	-0.14795	3.04953	-0.22067
-0.15047	-452.64		-0.42795	-535.823		-0.50722	-438.982		-0.22564	-517.91														-0.13969	5.89878																2.3439	-0.02408	2.3591	-0.1479	3.05171	-0.22071
-0.15048	-453.443		-0.42822	-536.362		-0.50754	-439.48		-0.22579	-518.399														-0.13971	5.90908																2.3455	-0.02414	2.3607	-0.14787	3.05388	-0.22066
-0.1505	-454.217		-0.42852	-536.863		-0.50785	-440.023		-0.22595	-518.872														-0.13973	5.919																2.3471	-0.02414	2.3623	-0.14785	3.05606	-0.22064
-0.15063	-454.466		-0.42884	-537.323		-0.50809	-440.768		-0.22609	-519.446														-0.13986	5.92221																2.3487	-0.02414	2.3639	-0.14788	3.05823	-0.22067
-0.15075	-454.752		-0.42916	-537.807		-0.50832	-441.588		-0.22622	-520.09														-0.13999	5.92587																2.3503	-0.02415	2.3655	-0.14797	3.06041	-0.2207
-0.15085	-455.179		-0.42949	-538.253		-0.50805	-443.849		-0.22638	-520.559														-0.14008	5.93136																2.3519	-0.02424	2.3671	-0.14799	3.06259	-0.22065
-0.15079	-456.344		-0.42983	-538.657		-0.50699	-448.372		-0.22657	-520.88														-0.14003	5.9463																2.3535	-0.02414	2.3687	-0.148	3.06476	-0.22068
-0.15065	-457.931		-0.4301	-539.235		-0.50632	-451.784		-0.22675	-521.27														-0.13989	5.96667																2.3551	-0.02421	2.3703	-0.14803	3.06694	-0.22071
-0.15074	-458.403		-0.43025	-540.145		-0.50646	-452.86		-0.22689	-521.84														-0.13998	5.97272																2.3567	-0.02421	2.3719	-0.14796	3.06911	-0.22066
-0.15103	-457.823		-0.43041	-541.039		-0.50679	-453.346		-0.227	-522.554														-0.14027	5.96527																2.3583	-0.02413	2.3735	-0.14796	3.07129	-0.22069
-0.15134	-457.126		-0.43071	-541.551		-0.50705	-454.01		-0.22713	-523.145														-0.14059	5.95634																2.3599	-0.02416	2.3751	-0.14801	3.07347	-0.22076
-0.15145	-457.435		-0.43104	-541.951		-0.50729	-454.743		-0.22727	-523.721														-0.1407	5.9603																2.3615	-0.0242	2.3767	-0.14805	3.07564	-0.22066
-0.15129	-459.145		-0.43131	-542.512		-0.50754	-455.457		-0.22735	-524.577														-0.14054	5.98224																2.3631	-0.02424	2.3783	-0.14798	3.07782	-0.22075
-0.15114	-460.8		-0.43144	-543.495		-0.50779	-456.228		-0.22745	-525.368														-0.1404	6.00347																2.3647	-0.0242	2.3799	-0.14801	3.07999	-0.22067
-0.15103	-462.247		-0.4315	-544.674		-0.50808	-456.832		-0.2276	-525.889														-0.14029	6.02204																2.3663	-0.02423	2.3815	-0.14799	3.08217	-0.22069
-0.1509	-463.796		-0.43168	-545.523		-0.50845	-457.216		-0.22775	-526.406														-0.14016	6.04192																2.3679	-0.02413	2.3831	-0.14806	3.08435	-0.22065
-0.15099	-464.208		-0.43191	-546.175		-0.50883	-457.538		-0.2279	-526.872														-0.14026	6.0472																2.3695	-0.02417	2.3847	-0.14808	3.08652	-0.22061
-0.15122	-463.939		-0.43222	-546.651		-0.50925	-457.775		-0.22808	-527.268														-0.14048	6.04375																2.3711	-0.02418	2.3863	-0.14807	3.0887	-0.22067
-0.15132	-464.295		-0.43261	-546.923		-0.50962	-458.133		-0.22825	-527.665														-0.14059	6.04831																2.3727	-0.02417	2.3879	-0.14815	3.09087	-0.22064
-0.15139	-464.826		-0.43291	-547.401		-0.50992	-458.727		-0.22842	-528.066														-0.14066	6.05513																2.3743	-0.02418	2.3895	-0.14805	3.09305	-0.22066
-0.15153	-464.99		-0.43307	-548.299		-0.51025	-459.177		-0.22859	-528.46														-0.1408	6.05723																2.3759	-0.02421	2.3911	-0.14805	3.09523	-0.22065
-0.15161	-465.472		-0.43318	-549.264		-0.51066	-459.423		-0.22874	-528.981														-0.14088	6.06342																2.3775	-0.0242	2.3927	-0.14805	3.0974	-0.22068
-0.15159	-466.406		-0.43343	-549.881		-0.51101	-459.793		-0.22887	-529.572														-0.14087	6.0754																2.3791	-0.02413	2.3943	-0.14807	3.09958	-0.22075
-0.15157	-467.393		-0.43373	-550.37		-0.5113	-460.416		-0.22899	-530.234														-0.14085	6.08806																2.3807	-0.0242	2.3959	-0.14808	3.10175	-0.22069
-0.15164	-467.92		-0.43397	-551.04		-0.51153	-461.229		-0.22907	-531.126														-0.14093	6.09483																2.3823	-0.02425	2.3975	-0.14809	3.10393	-0.2207
-0.15182	-467.938		-0.43418	-551.814		-0.51178	-461.939		-0.22912	-532.149														-0.1411	6.09505																2.3839	-0.02416	2.3991	-0.14809	3.10611	-0.22068
-0.15194	-468.186		-0.43425	-552.961		-0.51209	-462.488		-0.22921	-532.962														-0.14123	6.09824																2.3855	-0.02417	2.4007	-0.14815	3.10828	-0.22066
-0.15195	-469.01		-0.43422	-554.356		-0.51237	-463.17		-0.22939	-533.36														-0.14125	6.10881																2.3871	-0.02407	2.4023	-0.1482	3.11046	-0.22068
-0.15187	-470.34		-0.43435	-555.339		-0.51265	-463.806		-0.22953	-533.885														-0.14117	6.12588																2.3887	-0.02412	2.4039	-0.14812	3.11263	-0.22068
-0.15184	-471.364		-0.43459	-556.019		-0.513	-464.225		-0.22955	-535.08														-0.14114	6.13901																2.3903	-0.02423	2.4055	-0.14813	3.11481	-0.22072
-0.152	-471.492		-0.43484	-556.657		-0.51336	-464.638		-0.22956	-536.286														-0.1413	6.14066																2.3919	-0.02427	2.4071	-0.14818	3.11699	-0.22067
-0.15226	-470.994		-0.43496	-557.626		-0.5137	-465.087		-0.22968	-536.923														-0.14157	6.13426																2.3935	-0.02424	2.4087	-0.14824	3.11916	-0.22072
-0.15258	-470.287		-0.43504	-558.762		-0.51404	-465.56		-0.22987	-537.262														-0.14189	6.1252																2.3951	-0.02418	2.4103	-0.14809	3.12134	-0.22072
-0.15277	-470.212		-0.43523	-559.585		-0.51434	-466.178		-0.23008	-537.514														-0.14208	6.12423																2.3967	-0.02423	2.4119	-0.14808	3.12351	-0.22068
-0.15284	-470.752		-0.43543	-560.365		-0.51464	-466.77		-0.23023	-538.018														-0.14215	6.13116																2.3983	-0.02428	2.4135	-0.14808	3.12569	-0.22073
-0.15288	-471.443		-0.43559	-561.244		-0.51503	-467.092		-0.23031	-538.893														-0.1422	6.14003																2.3999	-0.02426	2.4151	-0.14809	3.12787	-0.2207
-0.15282	-472.638		-0.43575	-562.143		-0.51541	-467.406		-0.23041	-539.661														-0.14214	6.15536																2.4015	-0.02425	2.4167	-0.14812	3.13004	-0.22074
-0.15277	-473.779		-0.43602	-562.733		-0.51572	-467.975		-0.23056	-540.162														-0.14209	6.17																2.4031	-0.02423	2.4183	-0.14804	3.13222	-0.22078
-0.15289	-474.056		-0.4364	-563.011		-0.51594	-468.798		-0.23069	-540.826														-0.14221	6.17356																2.4047	-0.02428	2.4199	-0.14811	3.13439	-0.22071
-0.15311	-473.796		-0.43654	-563.939		-0.51612	-469.715		-0.23069	-542.066														-0.14244	6.17022																2.4063	-0.02423	2.4215	-0.14806	3.13657	-0.22075
-0.15328	-473.831		-0.43643	-565.534		-0.5163	-470.637		-0.23064	-543.576														-0.14261	6.17066																2.4079	-0.02415	2.4231	-0.14813	3.13875	-0.2207
-0.15344	-473.886		-0.43643	-566.834		-0.51648	-471.538		-0.23066	-544.674														-0.14278	6.17137																2.4095	-0.02413	2.4247	-0.14813	3.14092	-0.22066
-0.15355	-474.203		-0.4366	-567.726		-0.51677	-472.16		-0.23077	-545.447														-0.14289	6.17544																2.4111	-0.02417	2.4263	-0.14811	3.1431	-0.22068
-0.15355	-475.134		-0.43682	-568.485		-0.51713	-472.574		-0.23088	-546.175														-0.14289	6.18738																2.4127	-0.02423	2.4279	-0.14812	3.14527	-0.22069
-0.15365	-475.523		-0.43707	-569.124		-0.51741	-473.249		-0.23092	-547.288														-0.14299	6.19237																2.4143	-0.02423	2.4295	-0.14813	3.14745	-0.22075
-0.15386	-475.342		-0.43747	-569.345		-0.51766	-474.001		-0.23054	-550.448														-0.14321	6.19005																2.4159	-0.02429	2.4311	-0.1481	3.14963	-0.22068
-0.15405	-475.272		-0.43796	-569.33		-0.518	-474.423		-0.23003	-554.225														-0.1434	6.18915																2.4175	-0.02417	2.4327	-0.14816	3.1518	-0.22074
-0.15424	-475.169		-0.43839	-569.507		-0.51837	-474.833		-0.2299	-556.158														-0.14359	6.18784																2.4191	-0.02419	2.4343	-0.14822	3.15398	-0.22069
-0.15439	-475.293		-0.4387	-569.966		-0.51868	-475.393		-0.22995	-557.147														-0.14375	6.18942																2.4207	-0.0242	2.4359	-0.14824	3.15615	-0.2207
-0.15437	-476.324		-0.43895	-570.607		-0.51904	-475.79		-0.23011	-557.607														-0.14372	6.20265																2.4223	-0.02419	2.4375	-0.14823	3.15833	-0.22074
-0.15439	-477.111		-0.4392	-571.242		-0.51939	-476.198		-0.23031	-557.869														-0.14374	6.21275																2.4239	-0.0242	2.4391	-0.14826	3.16051	-0.22069
-0.15454	-477.222		-0.43937	-572.089		-0.51959	-477.05		-0.2305	-558.169														-0.1439	6.21418																2.4255	-0.0242	2.4407	-0.14823	3.16268	-0.22078
-0.15469	-477.337		-0.43946	-573.182		-0.51972	-478.138		-0.23068	-558.573														-0.14405	6.21565																2.4271	-0.02426	2.4423	-0.14823	3.16486	-0.2207
-0.15486	-477.389		-0.43915	-575.365		-0.51985	-479.263		-0.23085	-558.984														-0.14422	6.21631																2.4287	-0.02429	2.4439	-0.14824	3.16703	-0.22079
-0.15505	-477.309		-0.43859	-578.23		-0.52001	-480.253		-0.23103	-559.413														-0.14442	6.21529																2.4303	-0.02418	2.4455	-0.14822	3.16921	-0.22079
-0.15519	-477.452		-0.43848	-579.798		-0.52029	-480.857		-0.23118	-559.9														-0.14456	6.21712																2.4319	-0.02419	2.4471	-0.14825	3.17139	-0.22066
-0.15523	-478.152		-0.43875	-580.409		-0.52061	-481.365		-0.23135	-560.325														-0.1446	6.22611																2.4335	-0.02422	2.4487	-0.1482	3.17356	-0.22073
-0.15523	-479.022		-0.43906	-580.864		-0.52089	-481.997		-0.23151	-560.751														-0.14461	6.23726																2.4351	-0.0242	2.4503	-0.14824	3.17574	-0.22059
-0.15525	-479.794		-0.43938	-581.316		-0.5211	-482.848		-0.23166	-561.27														-0.14463	6.24717																2.4367	-0.02429	2.4519	-0.14827	3.17791	-0.22065
-0.15528	-480.533		-0.43969	-581.774		-0.52125	-483.845		-0.23181	-561.772														-0.14466	6.25666																2.4383	-0.02427	2.4535	-0.1483	3.18009	-0.22079
-0.1552	-481.815		-0.43998	-582.286		-0.52144	-484.721		-0.23197	-562.211														-0.14459	6.27311																2.4399	-0.02418	2.4551	-0.14826	3.18227	-0.22063
-0.15513	-483.012		-0.44023	-582.913		-0.52171	-485.353		-0.23215	-562.546														-0.14452	6.28846																2.4415	-0.02412	2.4567	-0.14829	3.18444	-0.22068
-0.15516	-483.779		-0.44049	-583.51		-0.52211	-485.636		-0.23231	-562.994														-0.14455	6.2983																2.4431	-0.02417	2.4583	-0.14828	3.18662	-0.22066
-0.15516	-484.662		-0.44076	-584.093		-0.5226	-485.672		-0.23243	-563.701														-0.14455	6.30963																2.4447	-0.02425	2.4599	-0.14832	3.18879	-0.2206
-0.15527	-484.965		-0.44097	-584.847		-0.52308	-485.732		-0.23257	-564.289														-0.14467	6.31352																2.4463	-0.02426	2.4615	-0.1483	3.19097	-0.22062
-0.15554	-484.507		-0.44114	-585.711		-0.52344	-486.128		-0.23277	-564.549														-0.14494	6.30764																2.4479	-0.02427	2.4631	-0.14828	3.19315	-0.22068
-0.15583	-483.926		-0.44125	-586.737		-0.52371	-486.841		-0.23296	-564.873														-0.14523	6.30019																2.4495	-0.02421	2.4647	-0.14835	3.19532	-0.22071
-0.15592	-484.342		-0.44123	-588.13		-0.52398	-487.502		-0.23312	-565.365														-0.14533	6.30552																2.4511	-0.02419	2.4663	-0.14837	3.1975	-0.22074
-0.15585	-485.587		-0.44118	-589.588		-0.52428	-488.094		-0.2333	-565.693														-0.14526	6.3215																2.4527	-0.02424	2.4679	-0.14836	3.19967	-0.22074
-0.15585	-486.512		-0.44129	-590.62		-0.52456	-488.729		-0.23351	-565.907														-0.14526	6.33337																2.4543	-0.02423	2.4695	-0.14833	3.20185	-0.22075
-0.15589	-487.154		-0.4416	-591.071		-0.52488	-489.232		-0.23369	-566.261														-0.14531	6.34161																2.4559	-0.02427	2.4711	-0.14836	3.20403	-0.22068
-0.15588	-488.099		-0.44188	-591.616		-0.52523	-489.675		-0.23385	-566.743														-0.1453	6.35373																2.4575	-0.02434	2.4727	-0.1484	3.2062	-0.22074
-0.15593	-488.759		-0.44203	-592.567		-0.52555	-490.218		-0.23403	-567.153														-0.14535	6.3622																2.4591	-0.02429	2.4743	-0.14839	3.20838	-0.22065
-0.15616	-488.502		-0.44224	-593.33		-0.52587	-490.745		-0.23421	-567.489														-0.14558	6.3589																2.4607	-0.02423	2.4759	-0.14844	3.21055	-0.22074
-0.15643	-487.988		-0.44255	-593.79		-0.52618	-491.316		-0.23437	-568.005														-0.14585	6.35231																2.4623	-0.02425	2.4775	-0.14842	3.21273	-0.22064
-0.15648	-488.612		-0.44288	-594.211		-0.52647	-491.898		-0.23447	-568.717														-0.14591	6.36031																2.4639	-0.02431	2.4791	-0.14847	3.21491	-0.2207
-0.15625	-490.665		-0.44319	-594.687		-0.52682	-492.309		-0.23454	-569.64														-0.14568	6.38665																2.4655	-0.02433	2.4807	-0.14839	3.21708	-0.2207
-0.15602	-492.733		-0.44344	-595.334		-0.5272	-492.663		-0.23459	-570.634														-0.14545	6.41318																2.4671	-0.02418	2.4823	-0.14839	3.21926	-0.22067
-0.15602	-493.602		-0.44362	-596.138		-0.52749	-493.275		-0.23472	-571.281														-0.14546	6.42434																2.4687	-0.02424	2.4839	-0.14841	3.22143	-0.22078
-0.15621	-493.499		-0.44387	-596.798		-0.52775	-493.944		-0.23489	-571.64														-0.14565	6.42301																2.4703	-0.02418	2.4855	-0.14845	3.22361	-0.22066
-0.15642	-493.302		-0.444	-597.735		-0.52812	-494.3		-0.23506	-572.074														-0.14587	6.42049																2.4719	-0.02424	2.4871	-0.14851	3.22579	-0.22071
-0.15664	-493.087		-0.44389	-599.361		-0.52852	-494.615		-0.23522	-572.585														-0.14609	6.41773																2.4735	-0.0242	2.4887	-0.14852	3.22796	-0.22081
-0.15689	-492.752		-0.44372	-601.184		-0.52891	-494.95		-0.2354	-572.93														-0.14633	6.41343																2.4751	-0.02421	2.4903	-0.14853	3.23014	-0.22068
-0.15712	-492.46		-0.44361	-602.809		-0.52927	-495.396		-0.2356	-573.228														-0.14657	6.40969																2.4767	-0.02425	2.4919	-0.1485	3.23231	-0.22073
-0.15727	-492.564		-0.44368	-603.923		-0.52949	-496.198		-0.23575	-573.714														-0.14673	6.41101																2.4783	-0.02427	2.4935	-0.14848	3.23449	-0.22068
-0.15731	-493.273		-0.44373	-605.109		-0.52971	-496.99		-0.23589	-574.285														-0.14677	6.42011																2.4799	-0.02434	2.4951	-0.14845	3.23667	-0.22057
-0.15724	-494.526		-0.44282	-608.892		-0.53004	-497.478		-0.23604	-574.825														-0.1467	6.43619																2.4815	-0.02431	2.4967	-0.14841	3.23884	-0.22068
-0.15722	-495.528		-0.44151	-613.794		-0.53045	-497.763		-0.23619	-575.356														-0.14668	6.44904																2.4831	-0.02425	2.4983	-0.14844	3.24102	-0.22063
-0.15743	-495.34		-0.44112	-616.165		-0.53082	-498.127		-0.23627	-576.19														-0.14689	6.44663																2.4847	-0.02426	2.4999	-0.14844	3.24319	-0.22068
-0.15772	-494.708		-0.44134	-616.838		-0.53111	-498.708		-0.23627	-577.457														-0.14719	6.43852																2.4863	-0.02431	2.5015	-0.14847	3.24537	-0.2206
-0.15784	-494.99		-0.44171	-617.179		-0.53133	-499.531		-0.23631	-578.517														-0.14731	6.44215																2.4879	-0.02428	2.5031	-0.14851	3.24755	-0.22061
-0.15782	-495.944		-0.44193	-617.889		-0.53148	-500.542		-0.23646	-579.041														-0.1473	6.45439																2.4895	-0.02432	2.5047	-0.14856	3.24972	-0.22058
-0.15796	-496.187		-0.44203	-618.96		-0.53175	-501.23		-0.23666	-579.336														-0.14743	6.4575																2.4911	-0.02428	2.5063	-0.14857	3.2519	-0.22063
-0.15806	-496.556		-0.44221	-619.796		-0.53217	-501.466		-0.23683	-579.757														-0.14753	6.46224																2.4927	-0.02428	2.5079	-0.14863	3.25407	-0.22067
-0.15795	-497.987		-0.44249	-620.343		-0.53262	-501.573		-0.23697	-580.279														-0.14743	6.4806																2.4943	-0.02434	2.5095	-0.14857	3.25625	-0.22063
-0.15795	-498.867		-0.44276	-620.928		-0.53304	-501.808		-0.23712	-580.802														-0.14743	6.49188																2.4959	-0.02426	2.5111	-0.14859	3.25843	-0.22073
-0.15812	-498.889		-0.44294	-621.757		-0.53337	-502.312		-0.23729	-581.202														-0.1476	6.49217																2.4975	-0.02425	2.5127	-0.14857	3.2606	-0.22063
-0.15835	-498.603		-0.44314	-622.489		-0.53358	-503.137		-0.23748	-581.523														-0.14784	6.4885																2.4991	-0.02432	2.5143	-0.14852	3.26278	-0.22067
-0.15862	-498.134		-0.44337	-623.209		-0.5337	-504.185		-0.23767	-581.832														-0.14811	6.48248																2.5007	-0.02427	2.5159	-0.14855	3.26495	-0.22069
-0.15867	-498.734		-0.44348	-624.184		-0.5339	-505.029		-0.23789	-581.983														-0.14816	6.49018																2.5023	-0.02434	2.5175	-0.14861	3.26713	-0.22064
-0.15856	-500.165		-0.44366	-625.024		-0.53426	-505.437		-0.23809	-582.236														-0.14806	6.50854																2.5039	-0.02428	2.5191	-0.14865	3.26931	-0.22067
-0.15859	-500.886		-0.4439	-625.709		-0.5346	-505.936		-0.23816	-583.187														-0.14809	6.51779																2.5055	-0.02429	2.5207	-0.14859	3.27148	-0.22059
-0.15877	-500.897		-0.44409	-626.552		-0.53476	-506.957		-0.23817	-584.431														-0.14827	6.51793																2.5071	-0.02427	2.5223	-0.14857	3.27366	-0.22059
-0.15893	-500.994		-0.44416	-627.712		-0.53491	-508.004		-0.23828	-585.137														-0.14843	6.51918																2.5087	-0.02424	2.5239	-0.14856	3.27583	-0.22064
-0.15902	-501.436		-0.44418	-628.973		-0.53524	-508.489		-0.23847	-585.48														-0.14853	6.52485																2.5103	-0.02433	2.5255	-0.14857	3.27801	-0.2206
-0.15922	-501.278		-0.44432	-629.91		-0.53566	-508.753		-0.23863	-585.933														-0.14873	6.52282																2.5119	-0.02434	2.5271	-0.14863	3.28019	-0.22062
-0.15947	-500.913		-0.44459	-630.51		-0.53604	-509.119		-0.23876	-586.615														-0.14899	6.51814																2.5135	-0.0243	2.5287	-0.1486	3.28236	-0.22058
-0.15928	-502.804		-0.44487	-631.063		-0.53644	-509.405		-0.23891	-587.109														-0.14879	6.5424																2.5151	-0.02424	2.5303	-0.14865	3.28454	-0.22056
-0.15884	-505.904		-0.44515	-631.626		-0.5369	-509.521		-0.23913	-587.254														-0.14836	6.58217																2.5167	-0.02426	2.5319	-0.14861	3.28671	-0.22061
-0.15877	-507.111		-0.44546	-632.099		-0.53728	-509.835		-0.23936	-587.381														-0.1483	6.59767																2.5183	-0.02431	2.5335	-0.14863	3.28889	-0.22057
-0.15904	-506.658		-0.44581	-632.468		-0.53746	-510.752		-0.23955	-587.711														-0.14856	6.59186																2.5199	-0.0243	2.5351	-0.14865	3.29107	-0.22061
-0.15934	-506.024		-0.44619	-632.772		-0.53758	-511.911		-0.23964	-588.546														-0.14887	6.58371																2.5215	-0.02428	2.5367	-0.14867	3.29324	-0.2206
-0.15952	-505.996		-0.44655	-633.155		-0.53779	-512.753		-0.23969	-589.599														-0.14905	6.58336																2.5231	-0.02433	2.5383	-0.14873	3.29542	-0.22063
-0.15964	-506.272		-0.4469	-633.531		-0.53806	-513.424		-0.23982	-590.207														-0.14918	6.5869																2.5247	-0.02435	2.5399	-0.14871	3.29759	-0.22064
-0.15971	-506.828		-0.4473	-633.758		-0.53824	-514.368		-0.24	-590.585														-0.14925	6.59402																2.5263	-0.02435	2.5415	-0.14877	3.29977	-0.22058
[truncated: 60,924 more rows]

## Sheet: Figure 4
Figure 4a	R-CoC2O4@MXene				Figure 4a	CoC2O4@MXene				Figure 4a	CoC2O4				Figure 4b	R-CoC2O4@MXene	CoC2O4@MXene		CoC2O4			Figure 4d			Figure 4e				Figure 4f			Figure 4g
[truncated: 2,615 more rows]

[truncated: 1 more sheets: Figure 5]
